# Supplementary material for: Comparative Analysis of Differentially Expressed Genes and Metabolites in Waxy Maize Inbred Lines with Distinct Twin-Shoot Phenotypes
Source: Plants (Basel). 2025 Jun 25;14(13):1951. doi: 10.3390/plants14131951 (PMC12252420; doi:10.3390/plants14131951)
Supplement: Supplementary file 1 [file plants-14-01951-s001.zip]

Archive with 2 entries (2 files):
- TableS.xlsx
- SCI-figureS.pptx
