# Supplementary material for: Comparative Analysis of Differentially Expressed Genes and Metabolites in Waxy Maize Inbred Lines with Distinct Twin-Shoot Phenotypes
Source: Plants (Basel). 2025 Jun 25;14(13):1951. doi: 10.3390/plants14131951 (PMC12252420; doi:10.3390/plants14131951)
Supplement: Supplementary file 1 [file plants-14-01951-s001.zip › TableS.xlsx]

## Sheet: S1
Table S1. 109 hormone compounds information and calibration curve equation.
Ion	Index	RT	Q3 (Da)	Formula	kegg_map	Ionization model	Ion mode	Molecular Weight	Class	Q1 (Da)	cpd_ID	CAS	Compounds	Equation	r	Weighting	LLOQ	ULOQ
12-OH-JA	12-OH-JA	4.78	191.2	C12H18O4	-	[M-H2O+H]+	Positive	226.12051	JA	209.2	-	140631-27-2	12-Hydroxyjasmonic acid	y = 0.05926 x + 0.01781	0.99846	1 / x	5	500
2-Coumarate	2-Coumarate	4.91	119	C9H8O3	ko00360,ko00999,ko01100,ko01110	[M-H]-	Negative	164.047345	SA	162.8	C01772	614-60-8	2-Coumarate	y = 5.14529e4 x + 3.09437e4	0.99371	1 / x	10	500
2CltZ	2CltZ	4.44	170.2	C10H12ClN5O	-	[M+H]+	Positive	253.073038	CK	254.3	-	29736-30-9	2-Chloro-trans-zeatin	y = 0.13387 x + 4.95519e-4	0.99971	1 / x	0.1	500
2MeScZ	2MeScZ	4.52	182.2	C11H15N5OS	-	[M+H]+	Positive	265.09973	CK	266.154	-	52020-11-8	2-Methylthio-cis-zeatin	y = 0.03266 x + 4.39415e-5	0.99294	1 / x^2	0.1	500
2MeScZR	2MeScZR	4.58	266.1	C16H23N5O5S	-	[M+H]+	Positive	397.14199	CK	397.974	-	52049-48-6	2-Methylthio-cis-zeatin riboside	y = 0.12288 x + 0.00158	0.99843	1 / x	0.1	500
2MeSiP	2MeSiP	5.88	182.1	C11H15N5S	-	[M+H]+	Positive	249.104815	CK	250.074	-	20758-33-2	2-Methylthio-N6-isopentenyladenine	y = 0.02959 x + 2.23593e-5	0.99623	1 / x^2	0.1	500
2MeSiPR	2MeSiPR	5.77	250.2	C16H23N5O4S	-	[M+H]+	Positive	381.147075	CK	382.08	-	20859-00-1	2-Methylthio-N6-isopentenyladenosine	y = 0.04131 x - 2.83464e-5	0.99093	1 / x^2	0.1	500
5DS_1	5DS	7.55	217.2	C19H22O5	ko00906,ko01110	[M+H]+	Positive	330.146725	SL	331.116	C18037	151716-18-6	5-Deoxystrigol	y = 19646.82487 x - 2040.97858	0.99561	1 / x	2	10000
ABA	ABA	5.30	153.1	C15H20O4	ko00906,ko01100,ko01110,ko04075	[M-H]-	Negative	264.13616	ABA	263.1	C06082	21293-29-8	Abscisic acid	y = 0.09856 x + 0.00133	0.995	1 / x	0.1	500
ABA-GE+Na	ABA-GE	4.47	287.2	C21H30O9	-	[M+Na]+	Positive	426.188985	ABA	449.3	-	79199-48-7	ABA-glucosyl ester	y = 0.36598 x + 0.00740	0.99295	1 / x	5	500
ABA-ald	ABA-ald	5.52	147	C15H20O3	ko00906,ko01100,ko01110	[M+H]+	Positive	248.141245	ABA	249.2	C13455	41944-86-9	Abscisic aldehyde	y = 0.03505 x + 0.00414	0.99864	1 / x	5	500
ACC	ACC	0.73	56	C4H7NO2	ko00270,ko01100,ko01110	[M+H]+	Positive	101.047679	ETH	102.2	C01234	22059-21-8	1-Aminocyclopropanecarboxylic acid	y = 14688.31351 x + 11116.13700	0.99269	1 / x	1	500
BAP	BAP	4.32	91.1	C12H11N5	-	[M+H]+	Positive	225.101445	CK	226.051	C11263	1214-39-7	6-Benzyladenine	y = 0.26469 x + 0.00207	0.99009	1 / x^2	0.1	500
BAP7G	BAP7G	3.82	226.2	C18H21N5O5	-	[M+H]+	Positive	387.15427	CK	388.081	-	56159-42-3	N6-Benzyladenine-7-glucoside	y = 0.37163 x + 6.51142e-4	0.99025	1 / x^2	0.1	500
BAP9G	BAP9G	4.26	226.1	C18H21N5O5	-	[M+H]+	Positive	387.15427	CK	388.08	-	4294-17-1	N6-Benzyladenine-9-glucoside	y = 0.28481 x + 0.00114	0.99007	1 / x^2	0.1	500
BAPR	BAPR	4.67	226.1	C17H19N5O4	-	[M+H]+	Positive	357.143705	CK	358.079	-	4294-16-0	6-Benzyladenosine	y = 0.48590 x + 7.05284e-4	0.99008	1 / x^2	0.1	500
DHZ7G	DHZ7G	3.23	222.1	C16H25N5O6	-	[M+H]+	Positive	383.180485	CK	384.2	-	91599-03-0	Dihydrozeatin-7-glucoside	y = 0.48700 x + 0.00133	0.99094	1 / x^2	0.1	500
DHZR	DHZR	3.63	222	C15H23N5O5	ko00908,ko01110	[M+H]+	Positive	353.16992	CK	353.993	C16447	22663-55-4	Dihydrozeatin ribonucleoside	y = 0.06702 x + 3.04370e-4	0.99186	1 / x^2	0.1	500
DHZROG	DHZROG	3.51	222.1	C21H33N5O10	-	[M+H]+	Positive	515.222745	CK	516.128	-	62512-95-2	Dihydrozeatin-O-glucoside riboside	y = 0.44287 x + 0.00134	0.99982	1 / x	0.1	500
DZ	DZ	3.22	136.1	C10H15N5O	ko00908,ko01110,ko04075	[M+H]+	Positive	221.12766	CK	222	C02029	14894-18-9	Dihydrozeatin	y = 0.06564 x + 0.00229	0.99921	1 / x	0.1	500
GA1	GA1	4.48	259	C19H24O6	ko00904,ko01100,ko01110,ko04075	[M-H]-	Negative	348.15729	GA	347	C00859	545-97-1	Gibberellin A1	y = 0.02298 x + 0.00299	0.99713	1 / x	2	500
GA12-ald	GA12-ald	7.77	271.1	C20H28O3	ko00904,ko01100,ko01110	[M-H]-	Negative	316.203845	GA	315.1	C06093	19436-07-8	Gibberellin A12 aldehyde	y = 0.04992 x + 6.79460e-4	0.99598	1 / x^2	5	500
GA15	GA15	6.90	131	C20H26O4	-	[M-H]-	Negative	330.18311	GA	329.1	C14162	13744-18-8	Gibberellin A15	y = 0.03439 x + 7.53522e-4	0.99296	1 / x^2	2	500
GA19	GA19	5.15	273.2	C20H26O6	ko00904,ko01100,ko01110	[M-H]-	Negative	362.17294	GA	361.2	C02034	6980-44-5	Gibberellin A19	y = 0.02358 x + 0.00497	0.99663	1 / x^2	5	500
GA20	GA20	5.35	287	C19H24O5	ko00904,ko01100,ko01110	[M-H]-	Negative	332.162375	GA	331.3	C02035	19143-87-4	Gibberellin A20	y = 0.01347 x + 0.00401	0.99481	1 / x	2	500
GA24	GA24	6.36	257.1	C20H26O5	ko00904,ko01100,ko01110	[M-H]-	Negative	346.178025	GA	345.1	C11861	19427-32-8	Gibberellin A24	y = 0.08050 x + 8.30600e-4	0.99392	1 / x^2	2	500
GA29	GA29	4.00	259.1	C19H24O6	ko00904	[M-H]-	Negative	348.15729	GA	347.2	C06096	29774-53-6	Gibberellin A29	y = 0.00507 x + 0.00114	0.99885	1 / x	2	500
GA3	GA3	4.46	239	C19H22O6	ko00904,ko01110	[M-H]-	Negative	346.14164	GA	345	C01699	1977-6-5	Gibberellin A3	y = 0.06229 x + 0.00270	0.99902	1 / x	1	500
GA34	GA34	5.56	241.3	C19H24O6	ko00904	[M-H]-	Negative	348.15729	GA	347.2	C11868	32630-92-5	Gibberellin A34	y = 0.09218 x - 0.00108	0.99012	1 / x^2	2	500
GA4	GA4	6.18	212.8	C19H24O5	ko00904,ko01100,ko01110,ko04075	[M-H]-	Negative	332.162375	GA	331	C11864	468-44-0	Gibberellin A4	y = 0.05009 x + 0.00752	0.99575	1 / x^2	2	500
GA44	GA44	5.39	301.2	C20H26O5	-	[M-H]-	Negative	346.178025	GA	345.1	C12308	36434-15-8	Gibberellin A44	y = 0.03298 x - 0.00385	0.99425	1 / x^2	5	500
GA5	GA5	5.29	145	C19H22O5	ko00904,ko01110	[M-H]-	Negative	330.146725	GA	329.1	C11871	561-56-8	Gibberellin A5	y = 0.03046 x + 0.00700	0.99847	1 / x	5	500
GA51	GA51	5.69	243.2	C19H24O5	ko00904,ko01110	[M-H]-	Negative	332.162375	GA	331.1	C11865	56978-14-4	Gibberellin A51	y = 0.01503 x + 0.00134	0.99287	1 / x^2	5	500
GA53	GA53	5.74	303.1	C20H28O5	ko00904,ko01100,ko01110	[M-H]-	Negative	348.193675	GA	347.1	C06094	51576-08-0	Gibberellin A53	y = 0.04979 x + 0.00305	0.99376	1 / x^2	2	500
GA6	GA6	4.90	257.1	C19H22O6	-	[M-H]-	Negative	346.14164	GA	345.2	C11856	19147-78-5	Gibberellin A6	y = 0.07968 x + 0.00581	0.99788	1 / x	1	500
GA7	GA7	6.11	223	C19H22O5	ko00904,ko01110	[M-H]-	Negative	330.146725	GA	329.2	C11867	510-75-8	Gibberellin A7	y = 0.28702 x + 0.02098	0.99023	1 / x^2	1	500
GA8	GA8	3.84	275.2	C19H24O7	ko00904	[M-H]-	Negative	364.152205	GA	363.1	C03579	7044-72-6	Gibberellin A8	y = 0.10438 x + 9.84937e-4	0.9949	1 / x^2	2	500
GA9	GA9	6.91	270.9	C19H24O4	ko00904,ko01100,ko01110	[M-H]-	Negative	316.16746	GA	315.1	C11863	427-77-0	Gibberellin A9	y = 0.08212 x + 0.00447	0.99251	1 / x^2	2	500
H2JA	H2JA	6.19	59	C12H20O3	-	[M-H]-	Negative	212.141245	JA	211.1	-	3572-64-3	Dihydrojasmonic acid	y = 0.02957 x + 0.00231	0.99543	1 / x^2	1	10000
IA	IA	5.28	170.1	C11H9NO2	-	[M+H]+	Positive	187.063329	Auxin	188.061	-	1204-06-4	3-Indoleacrylic acid	y = 0.01589 x + 3.67271e-4	0.99807	1 / x	0.2	500
IAA	IAA	5.07	130.1	C10H9NO2	ko00380,ko01100,ko04075	[M+H]+	Positive	175.063329	Auxin	176.1	C00954	87-51-4	Indole-3-acetic acid	y = 0.01616 x + 6.03873e-4	0.99856	1 / x	0.2	500
IAA-Ala	IAA-Ala	4.74	130.1	C13H14N2O3	-	[M+H]+	Positive	246.100443	Auxin	247.054	-	57105-39-2	N-(3-Indolylacetyl)-L-alanine	y = 0.29866 x + 0.00169	0.99985	1 / x	0.1	500
IAA-Asp	IAA-Asp	4.31	131.9	C14H14N2O5	-	[M-H]-	Negative	290.090273	Auxin	288.929	-	2456-73-7	Indole-3-acetyl-L-aspartic acid	y = 0.01611 x + 3.09370e-5	0.99978	1 / x	0.1	500
IAA-Glc+Na	IAA-Glc	4.31	198.2	C16H19NO7	-	[M+Na]+	Positive	337.116154	Auxin	360.1	-	19817-95-9	1-O-indol-3-ylacetylglucose	y = 0.00354 x + 7.45427e-4	0.9919	1 / x^2	5	10000
IAA-Glu	IAA-Glu	4.42	145.9	C15H16N2O5	-	[M-H]-	Negative	304.105923	Auxin	302.97	-	57105-48-3	Indole-3-acetyl glutamic acid	y = 0.19084 x + 0.00126	0.99863	1 / x	0.1	500
IAA-Glu-diMe	IAA-Glu-diMe	5.58	115.8	C17H20N2O5	-	[M-H]-	Negative	332.137223	Auxin	330.958	-	-	Indole-3-acetyl-L-glutamic acid dimethyl ester	y = 0.06970 x - 0.00415	0.99963	1 / x	0.5	500
IAA-Gly	IAA-Gly	4.45	130.1	C12H12N2O3	-	[M+H]+	Positive	232.084793	Auxin	233.056	-	13113-08-1	Indole-3-acetyl glycine	y = 0.38674 x + 0.00671	0.9987	1 / x	1	500
IAA-Leu	IAA-Leu	5.78	130	C16H20N2O3	-	[M+H]+	Positive	288.147393	Auxin	289.195	-	36838-63-8	N-(3-Indolylacetyl)-L-leucine	y = 1.88393 x + 0.01697	0.99959	1 / x	0.1	500
IAA-Leu-Me	IAA-Leu-Me	6.48	130.1	C17H22N2O3	-	[M+H]+	Positive	302.163043	Auxin	302.9	-	30372-97-3	Indole-3-acetyl-L-leucine methyl ester	y = 3.86036 x + 0.00832	0.99386	1 / x^2	0.1	500
IAA-Phe	IAA-Phe	5.86	164.1	C19H18N2O3	-	[M-H]-	Negative	322.131743	Auxin	321.025	-	57105-50-7	N-(3-Indolylacetyl)-L-phenylalanine	y = 0.75483 x + 0.00383	0.9989	1 / x	0.5	500
IAA-Phe-Me	IAA-Phe-Me	6.52	130.2	C20H20N2O3	-	[M+H]+	Positive	336.147393	Auxin	337.01	-	1060809-98-4	Indole-3-acetyl-L-phenylalanne methyle ester	y = 2.98662 x + 0.00441	0.99191	1 / x^2	0.1	500
IAA-Trp	IAA-Trp	5.75	203	C21H19N3O3	-	[M-H]-	Negative	361.142642	Auxin	360.007	-	57105-53-0	Indole-3-acetyl-L-tryptophan	y = 0.46427 x + 3.97415e-4	0.99979	1 / x	0.1	500
IAA-Val	IAA-Val	5.41	130	C15H18N2O3	-	[M+H]+	Positive	274.131743	Auxin	275.134	-	57105-42-7	N-(3-Indolylacetyl)-L-valine	y = 1.53831 x - 0.00473	0.99931	1 / x	0.1	500
IAA-Val-Me	IAA-Val-Me	6.14	130.1	C16H20N2O3	-	[M+H]+	Positive	288.147393	Auxin	289.208	-	1308991-15-2	Indole-3-acetyl-L-valine methyl ester	y = 3.44178 x + 0.05461	0.99977	1 / x	0.1	500
IAM	IAM	4.36	130.1	C10H10N2O	ko00380,ko01100	[M+H]+	Positive	174.079313	Auxin	175.072	C02693	879-37-8	3-Indole acetamide	y = 0.74798 x + 0.00132	0.99227	1 / x^2	0.1	500
IAN	IAN	5.85	130.1	C10H8N2	-	[M+H]+	Positive	156.068748	Auxin	157.037	-	771-51-7	3-Indoleacetonitrile	y = 0.03343 x + 0.00262	0.99897	1 / x	0.5	500
IBA	IBA	5.80	130.2	C12H13NO2	-	[M+H]+	Positive	203.094629	Auxin	204.3	C11284	133-32-4	Indole-3-butyric acid	y = 0.03110 x + 0.02158	0.9986	1 / x	0.2	500
ICA	ICA	4.80	116.1	C9H7NO2	-	[M-H]-	Negative	161.047679	Auxin	160	C19837	771-50-6	Indole-3-carboxylic acid	y = 0.00915 x + 4.26196e-4	0.99916	1 / x	0.5	500
ICAld	ICAld	4.94	91	C9H7NO	-	[M+H]+	Positive	145.052764	Auxin	146.1	C08493	487-89-8	Indole-3-carboxaldehyde	y = 0.05873 x + 0.00345	0.99159	1 / x^2	0.1	500
ILA	ILA	4.67	158	C11H11NO3	-	[M-H]-	Negative	205.073894	Auxin	203.95	-	1821-52-9	Indole-3-lactic acid	y = 0.01873 x + 0.03305	0.99969	1 / x	2	500
IP	IP	4.14	136	C10H13N5	-	[M+H]+	Positive	203.117095	CK	204.3	-	2365-40-4	N6-isopentenyladenine	y = 0.04972 x + 0.00304	0.99963	1 / x	0.1	500
IPA	IPA	5.49	130	C11H11NO2	-	[M+H]+	Positive	189.078979	Auxin	190	-	830-96-6	3-Indolepropionic acid	y = 0.04592 x + 9.29204e-4	0.99925	1 / x	0.1	500
IPR	IPR	4.51	204.2	C15H21N5O4	ko00908,ko01100,ko01110	[M+H]+	Positive	335.159355	CK	336.2	C04432	7724-76-7	N6-isopentenyladenosine	y = 0.12768 x + 9.61159e-4	0.99031	1 / x^2	0.1	500
Indole	Indole	N/A	91	C8H7N	ko00380,ko00400,ko00402,ko00999,ko01100,ko01110	[M+H]+	Positive	117.057849	Auxin	118.1	C00463	120-72-9	Indole	y = 0.00546 x + 0.00300	0.99946	1 / x	0.5	500
JA	JA	5.83	58.8	C12H18O3	ko00592,ko01100,ko01110,ko04075	[M-H]-	Negative	210.125595	JA	209.1	C08491	3572-66-5	Jasmonic acid	y = 0.02691 x + 9.20212e-4	0.99894	1 / x	0.2	500
JA-ACC	JA-ACC	5.35	151.1	C16H22NO4-	-	[M+H]+	Positive	292.154884	JA	294.1	-	-	Jasmonate-1-aminocyclopropane-1-carboxylic acid	y = 0.09447 x - 4.75448e-4	0.99919	1 / x	0.5	500
JA-ILE	JA-ILE	6.35	129.7	C18H29NO4	ko04075	[M-H]-	Negative	323.209659	JA	322.4	C18699	120330-93-0	Jasmonoyl-L-isoleucine	y = 0.09771 x + 4.19350e-4	0.99908	1 / x	0.1	500
JA-Phe	JA-Phe	6.40	120.2	C21H27NO4	-	[M+H]+	Positive	357.194009	JA	358.169	-	120303-53-9	N-[(-)-Jasmonoyl]-(l)-phenalanine	y = 0.32243 x + 5.18045e-4	0.99589	1 / x^2	0.1	500
JA-Val	JA-Val	6.01	116	C17H27NO4	-	[M-H]-	Negative	309.194009	JA	308.049	-	120303-51-7	N-[(-)-Jasmonoyl]-(L)-valine	y = 0.35645 x + 1.36136e-5	0.99718	1 / x^2	0.1	500
K	K	3.83	81	C10H9N5O	-	[M+H]+	Positive	215.08071	CK	216.042	C08272	525-79-1	Kinetin	y = 0.08135 x + 3.13369e-4	0.99256	1 / x^2	0.1	500
K9G	K9G	3.83	216.1	C16H19N5O6	-	[M+H]+	Positive	377.133535	CK	378.163	-	98177-43-6	Kinetin-9-glucoside	y = 0.20963 x + 0.00129	0.99077	1 / x^2	0.1	500
KR	KR	4.25	216.2	C15H17N5O5	-	[M+H]+	Positive	347.12297	CK	348.067	-	4338-47-0	Kinetin riboside	y = 0.29736 x + 6.26829e-4	0.99021	1 / x^2	0.1	500
MEIAA	MEIAA	6.13	130	C11H11NO2	-	[M+H]+	Positive	189.078979	Auxin	190.171	-	1912-33-0	Methyl indole-3-acetate	y = 0.07387 x + 6.82104e-5	0.9958	1 / x^2	0.2	500
MEJA	MEJA	6.96	151.2	C13H20O3	ko00592,ko01110	[M+H]+	Positive	224.141245	JA	225.2	C11512	39924-52-2	Methyl jasmonate	y = 0.67770 x + 0.03505	0.9995	1 / x	0.2	500
MLT	MLT	4.90	174.1	C13H16N2O2	ko00380,ko01100,ko01110	[M+H]+	Positive	232.121178	MLT	233.1	C01598	73-31-4	Melatonine	y = 1.60078e6 x + 7642.95763	0.99482	1 / x^2	0.5	500
MeSAG	MeSAG	4.16	337.1	C14H18O8	-	[M+Na]+	Positive	314.10017	SA	337.1	-	10019-60-0	2-Methoxycarbonylphenyl beta-D-glucopyranoside	y = 3.28990e4 x + 6.59920e4	0.99059	1 / x	20	500
OPC-4	OPC-4	6.43	221.3	C14H22O3	-	[M+H]+	Positive	238.156895	JA	239.136	-	136845-17-5	3-oxo-2-(2-(Z)-Pentenyl) cyclopentane-1-butyric acid	y = 0.01991 x + 0.01384	0.99654	1 / x	2	500
OPC-6	OPC-6	7.05	249.2	C16H26O3	-	[M+H]+	Positive	266.188195	JA	267.2	-	136768-22-4	3-oxo-2-(2-(Z)-Pentenyl)cyclopentane-1-hexanoic acid	y = 0.05035 x + 1.72126e-4	0.99894	1 / x	5	500
OPDA	OPDA	7.30	275.2	C18H28O3	-	[M+H]+	Positive	292.203845	JA	293.1	-	5074224-79-7	cis(+)-12-Oxophytodienoic acid	y = 0.93183 x + 0.00974	0.9939	1 / x^2	0.1	500
OxIAA	OxIAA	4.25	146.1	C10H9NO3	-	[M+H]+	Positive	191.058244	Auxin	192.14	-	2971-31-5	2-oxindole-3-acetic acid	y = 0.01197 x + 0.00113	0.99856	1 / x	1	500
Phe_1	Phe	2.08	149.1	C9H11NO2	ko00360,ko00400,ko00460,ko00470,ko00940,ko00960,ko00966,ko00970,ko00999,ko01100,ko01110,ko01210,ko01230,ko02010	[M+H]+	Positive	165.078979	SA	166.1	C00079	63-91-2	L-Phenylalanine	y = 844.12729 x + 12428.79365	0.99041	1 / x^2	1	15000
SA	SA	5.12	93	C7H6O3	ko01100,ko01110,ko04075	[M-H]-	Negative	138.031695	SA	137	C00805	69-72-7	Salicylic acid	y = 0.11766 x + 0.01018	0.99986	1 / x	0.5	500
SAG	SAG	3.61	137	C13H16O8	-	[M-H]-	Negative	300.08452	SA	299.2	-	10366-91-3	Salicylic acid 2-O-β-glucoside	y = 0.04494 x + 8.46878e-4	0.99158	1 / x^2	1	10000
ST	ST	6.41	96.9	C19H22O6	ko00906,ko01110	[M+H]+	Positive	346.14164	SL	347.4	C09190	51820-11-2	（±）Strigol	y = 1040.29721 x - 1192.15665	0.99932	1 / x	20	10000
TRA	TRA	3.67	144.1	C10H12N2	ko00380,ko01100,ko01110	[M+H]+	Positive	160.100048	Auxin	161.102	C00398	61-54-1	Tryptamine	y = 0.14425 x - 0.00375	0.99818	1 / x	0.1	500
TRP	TRP	3.40	188.1	C11H12N2O2	ko00260,ko00380,ko00400,ko00966,ko00970,ko00999,ko01100,ko01110,ko01210,ko01230,ko01240	[M+H]+	Positive	204.089878	Auxin	205.063	C00078	73-22-3	L-tryptophan	y = 0.00920 x + 0.00494	0.99925	1 / x	2	10000
cZ	cZ	3.29	136.1	C10H13N5O	ko00908,ko01100,ko01110	[M+H]+	Positive	219.11201	CK	220.3	C15545	32771-64-5	cis-Zeatin	y = 0.04919 x - 6.85505e-4	0.99925	1 / x	0.1	500
cZ9G	cZ9G	3.33	220.1	C16H23N5O6	-	[M+H]+	Positive	381.164835	CK	382.099	-	169565-72-4	cis-Zeatin-9-glucoside	y = 0.47153 x - 2.71748e-4	0.99355	1 / x^2	0.1	500
cZR	cZR	3.70	220.1	C15H21N5O5	ko00908,ko01110	[M+H]+	Positive	351.15427	CK	352.135	C16449	15896-46-5	cis-Zeatin riboside	y = 0.16028 x + 7.44328e-4	0.99	1 / x^2	0.1	500
cZRMP	cZRMP	3.09	220.2	C15H22N5O8P	-	[M+H]+	Positive	431.120602	CK	432	-	125225-71-0	cis-Zeatin riboside monophosphate	y = 0.01512 x - 8.08952e-4	0.99677	1 / x	2	500
cZROG	cZROG	3.54	382	C21H31N5O10	-	[M+H]+	Positive	513.207095	CK	514.142	-	125225-72-1	cis-Zeatin-O-glucoside riboside	y = 0.05950 x - 0.02576	0.99411	1 / x	0.1	500
iP7G	iP7G	3.72	204.2	C16H23N5O5	-	[M+H]+	Positive	365.16992	CK	366.107	-	59384-58-6	N6-Isopentenyl-adenine-7-glucoside	y = 0.28608 x + 5.89397e-4	0.9915	1 / x^2	0.1	500
iP9G	iP9G	4.10	204.1	C16H23N5O5	-	[M+H]+	Positive	365.16992	CK	366.113	-	83087-94-9	N6-Isopentenyl-adenine-9-glucoside	y = 0.20839 x + 1.88324e-4	0.99114	1 / x^2	0.1	500
iPRMP	iPRMP	3.82	204.1	C15H22N5O7P	-	[M+H]+	Positive	415.125687	CK	416	-	20268-93-3	N-6-iso-pentenyladenosine-5'-monophosphate	y = 0.03993 x - 0.00182	0.99587	1 / x	1	500
mT	mT	3.75	107.1	C12H11N5O	-	[M+H]+	Positive	241.09636	CK	242.07	-	75737-38-1	meta-Topolin	y = 0.19318 x + 8.00060e-4	0.99164	1 / x^2	2	500
mT9G	mT9G	3.76	242.3	C18H21N5O6	-	[M+H]+	Positive	403.149185	CK	404.063	-	179528-30-4	meta-Topolin-9-glucoside	y = 0.09686 x + 4.40456e-4	0.99022	1 / x^2	0.1	500
mTR	mTR	4.11	242.1	C17H19N5O5	-	[M+H]+	Positive	373.13862	CK	374.09	-	110505-76-5	meta-Topolin riboside	y = 0.19867 x + 1.50585e-4	0.99071	1 / x^2	0.1	500
oT	oT	4.17	136.1	C12H11N5O	-	[M+H]+	Positive	241.09636	CK	242.067	-	20366-83-0	ortho-Topolin	y = 0.24939 x + 0.00152	0.99006	1 / x^2	0.1	500
oT9G	oT9G	4.12	136.2	C18H21N5O6	-	[M+H]+	Positive	403.149185	CK	404.011	-	160299-96-7	ortho-Topolin-9-glucoside	y = 0.07441 x + 1.05846e-4	0.99029	1 / x^2	0.1	500
oTR	oTR	4.49	136	C17H19N5O5	-	[M+H]+	Positive	373.13862	CK	374.065	-	50868-58-1	ortho-Topolin riboside	y = 0.15636 x + 7.28751e-4	0.99012	1 / x^2	0.1	500
pT	pT	3.59	136.2	C12H11N5O	-	[M+H]+	Positive	241.09636	CK	242.104	-	80054-30-4	para-Topolin	y = 0.06113 x + 5.89174e-5	0.99804	1 / x	0.2	500
pT9G	pT9G	3.60	242.1	C18H21N5O6	-	[M+H]+	Positive	403.149185	CK	404.075	-	1046433-04-8	4-[[(9-beta-D-Glucopyranosyl-9H-purin-6-yl)amino]methyl]phenol	y = 0.09044 x - 2.47945e-4	0.99132	1 / x^2	0.1	500
pTR	pTR	3.97	242.2	C17H19N5O5	-	[M+H]+	Positive	373.13862	CK	374.066	-	23666-24-2	para-Topolin riboside	y = 0.18283 x + 7.17201e-4	0.99294	1 / x^2	0.1	500
t-CA_1	t-CA	5.59	77.1	C9H8O2	ko00130,ko00360,ko00940,ko00999,ko01100,ko01110	[M-H]-	Negative	148.05243	SA	146.8	C00423	140-10-3	trans-Cinnamic acid	y = 149.83510 x + 179.18753	0.99397	1 / x	200	10000
tZ	tZ	3.13	136.1	C10H13N5O	ko00908,ko01100,ko01110,ko04075	[M+H]+	Positive	219.11201	CK	220.2	C00371	1637-39-4	trans-Zeatin	y = 0.17517 x + 0.00795	0.99895	1 / x	0.1	500
tZ9G	tZ9G	3.21	220.1	C16H23N5O6	-	[M+H]+	Positive	381.164835	CK	382	-	51255-96-0	trans-Zeatin-9-glucoside	y = 0.06770 x + 0.00336	0.99696	1 / x	1	500
tZOG	tZOG	3.03	220.2	C16H23N5O6	ko00908,ko01110	[M+H]+	Positive	381.164835	CK	382.088	C03423	56329-06-7	trans-Zeatin-O-glucoside	y = 0.11058 x + 0.00142	0.99896	1 / x	0.2	500
tZR	tZR	3.61	219.9	C15H21N5O5	ko00908,ko01110	[M+H]+	Positive	351.15427	CK	352.2	C16431	6025-53-2	trans-Zeatin riboside	y = 0.16226 x + 4.22331e-4	0.99373	1 / x^2	0.1	500
tZRMP	tZRMP	2.58	220.1	C15H22N5O8P	-	[M+H]+	Positive	431.120602	CK	432	-	25615-16-1	9-Ribosyl-trans-zeatin 5'-monophosphate	y = 0.01311 x - 0.00606	0.99545	1 / x	2	500

## Sheet: S2
Table S2. Differentially accumulated metabolites information and content.
Index	Compounds	Class	Q1 (Da)	Q3 (Da)	Molecular Weight	Ion mode	Ionization model	Formula	D35-3d-rt-rep1	D35-3d-rt-rep2	D35-3d-rt-rep3	D35-3d-st-rep1	D35-3d-st-rep2	D35-3d-st-rep3	D35-5d-rt-rep1	D35-5d-rt-rep2	D35-5d-rt-rep3	D35-5d-st-rep1	D35-5d-st-rep2	D35-5d-st-rep3	N6110-3d-rt-rep1	N6110-3d-rt-rep2	N6110-3d-rt-rep3	N6110-3d-st-rep1	N6110-3d-st-rep2	N6110-3d-st-rep3	N6110-5d-rt-rep1	N6110-5d-rt-rep2	N6110-5d-rt-rep3	N6110-5d-st-rep1	N6110-5d-st-rep2	N6110-5d-st-rep3	MWXS235464b_R1	MWXS235464b_R2	MWXS235464b_R3	cpd_ID	CAS	kegg_map	Pvalue(D35-3d-st_vs_D35-3d-rt)	FDR(D35-3d-st_vs_D35-3d-rt)	Fold_Change	Log2FC(D35-3d-st_vs_D35-3d-rt)	D35-3d-st_vs_D35-3d-rt_Type	Pvalue(D35-3d-st_vs_D35-5d-st)	FDR(D35-3d-st_vs_D35-5d-st)	Fold_Change	Log2FC(D35-3d-st_vs_D35-5d-st)	D35-3d-st_vs_D35-5d-st_Type	Pvalue(D35-3d-st_vs_N6110-3d-st)
ABA	Abscisic acid	ABA	263.1	153.1	264.13616	Negative	[M-H]-	C15H20O4	1.90445	1.86554	1.9791	9.17641	13.5262	10.252	0.67117	1.34152	0.746074	3.20205	3.27094	2.88271	0.534937	0.677852	0.555879	2.93476	3.27555	2.90973	0.50374	0.957081	0.538513	2.37555	3.20063	2.62233	2.83418	3.02984	2.46658	C06082	21293-29-8	ko00906,ko01100,ko01110,ko04075	0.0201212	0.0248868	5.73215	2.51908	up	0.0257354	0.0377866	3.52241	1.81656	up	0.0252622
IAA-Glc	1-O-indol-3-ylacetylglucose	Auxin	360.1	198.2	337.116154	Positive	[M+Na]+	C16H19NO7	36.9946	31.1479	37.7573	5.54453	6.26484	5.34751	78.2403	106.481	94.221	5.81557	7.18741	5.09509	18.0543	21.4866	24.8237	4.40619	4.28665	3.07718	30.1538	31.4387	30.356	4.88455	5.20243	4.49285	26.2898	27.8112	23.4502	-	19817-95-9	-	0.00436703	0.00739133	0.16201	-2.62584	down	0.675497	0.692817	0.947995	-0.0770479	insig	0.0306553
IAA-Val-Me	Indole-3-acetyl-L-valine methyl ester	Auxin	289.208	130.1	288.147393	Positive	[M+H]+	C16H20N2O3	0.0169685	0.0384153	0.0134784	0.0292847	0.033938	0.0300673	0.08411	0.0724154	0.062392	0.0363367	0.0255189	0.0226919	0.0677298	0.0519426	0.0652981	0.00154367	0.0208579	0.0199899	0.111505	0.138867	0.136364	0.0409302	0.0245573	0.0261074	0.0347428	0.0525654	0.047652	-	1308991-15-2	-	0.406421	0.424484	1.35474	0.438011	insig	0.564206	0.593901	1.1034	0.141959	insig	0.108014
IAM	3-Indole acetamide	Auxin	175.072	130.1	174.079313	Positive	[M+H]+	C10H10N2O	0.0733446	0.0731359	0.0831525	0.103922	0.0951674	0.0867369	0.0334974	0.0453573	0.0445852	0.1888	0.149676	0.178474	0.195651	0.182311	0.106613	0.110909	0.0927939	0.133147	0.00922344	0.0061854	0.00873421	0.15956	0.142601	0.140656	0.0674186	0.0686826	0.0548272	C02693	879-37-8	ko00380,ko01100	0.042065	0.0494264	1.24471	0.315811	insig	0.0121774	0.023195	0.55291	-0.854883	insig	0.281475
IAN	3-Indoleacetonitrile	Auxin	157.037	130.1	156.068748	Positive	[M+H]+	C10H8N2	0	0	0	0	0	0	0.39477	0.318524	0.266459	0	0	0	0	0	0	0.111401	0.162675	0.335514	0	0	0	0.130123	0.170915	0.219603	0.30107	0.263002	0.300136	-	771-51-7	-	#N/A	#N/A	#N/A	#N/A	#N/A	#N/A	#N/A	#N/A	#N/A	#N/A	0.0956162
OxIAA	2-oxindole-3-acetic acid	Auxin	192.14	146.1	191.058244	Positive	[M+H]+	C10H9NO3	90.2707	87.9533	96.9045	111.298	102.358	106.617	147.218	178.658	178.244	70.8118	69.9314	61.5895	48.7073	51.0934	57.9893	59.7039	61.0305	60.8138	76.8252	81.1135	84.7062	31.4652	36.0379	33.9432	79.3332	83.579	80.501	-	2971-31-5	-	0.0156197	0.0198413	1.16409	0.219199	insig	0.000598311	0.00341892	1.58291	0.662575	insig	0.00254275
ICA	Indole-3-carboxylic acid	Auxin	160	116.1	161.047679	Negative	[M-H]-	C9H7NO2	2.96274	3.07174	2.64118	1.94344	2.04485	2.49998	3.55481	3.87687	3.79031	1.18125	1.42842	1.55702	1.80893	1.48426	1.91894	1.67142	0.739167	0.939058	2.73082	1.64884	1.77695	0	0	0	2.71444	2.80284	3.00066	C19837	771-50-6	-	0.0305162	0.0367759	0.74787	-0.419141	insig	0.0254043	0.0377866	1.55718	0.638934	insig	0.0448449
IAA-Glu	Indole-3-acetyl glutamic acid	Auxin	302.97	145.9	304.105923	Negative	[M-H]-	C15H16N2O5	1.75953	1.38462	1.57694	0	0	0	6.52274	5.80299	6.00624	0.349068	0.54552	0.36625	2.85911	3.05766	3.16107	0.215515	0.242983	0.428223	5.60074	6.42106	5.24985	0.360038	0.225711	0.298302	2.57912	2.36122	2.42098	-	57105-48-3	-	0.00469755	0.00749696	0	-Inf	down	0.0216176	0.0345882	0	-Inf	down	0.0474652
IAA	Indole-3-acetic acid	Auxin	176.1	130.1	175.063329	Positive	[M+H]+	C10H9NO2	35.6495	37.8641	40.3413	10.5388	10.6166	10.4641	46.2688	53.0993	53.3278	8.58242	8.41392	8.17353	29.3602	30.335	29.2731	8.81383	9.33201	9.03696	27.472	28.1369	28.0099	8.59246	8.01732	8.77062	22.7482	24.1198	23.1706	C00954	87-51-4	ko00380,ko01100,ko04075	0.00241344	0.00574516	0.277718	-1.84831	down	0.00110446	0.00441785	1.25625	0.329121	insig	0.0064525
IAA-Asp	Indole-3-acetyl-L-aspartic acid	Auxin	288.929	131.9	290.090273	Negative	[M-H]-	C14H14N2O5	6.502	5.64881	7.57722	2.11292	1.71085	2.14629	44.8636	42.7025	45.0574	3.46969	4.10782	3.20604	9.13949	7.77538	9.27477	1.99043	1.90329	1.67129	22.9644	26.2871	25.1918	3.0932	3.06978	3.19475	14.8565	14.0255	14.8304	-	2456-73-7	-	0.0107925	0.0140902	0.302618	-1.72443	down	0.0128453	0.0233551	0.553626	-0.853016	insig	0.475285
ICAld	Indole-3-carboxaldehyde	Auxin	146.1	91	145.052764	Positive	[M+H]+	C9H7NO	3.33067	3.17635	3.49601	2.06567	2.47154	2.06052	3.08543	2.84649	2.81176	1.41876	1.57954	1.25126	2.27353	2.64736	2.82592	1.60244	1.67964	1.73788	2.4462	2.88466	2.64469	1.69192	1.35507	1.39918	2.28102	2.42664	2.50306	C08493	487-89-8	-	0.00366037	0.00716822	0.659573	-0.600396	insig	0.0120742	0.023195	1.55257	0.634655	insig	0.0516023
ILA	Indole-3-lactic acid	Auxin	203.95	158	205.073894	Negative	[M-H]-	C11H11NO3	3.90658	3.72123	3.31593	0	0	0	3.78618	6.03173	5.33702	0	0	0	2.15748	1.58594	1.83055	0	0	0	0	0	0	0	0	0	0	0	0	-	1821-52-9	-	0.00227791	0.00574516	0	-Inf	down	#N/A	#N/A	#N/A	#N/A	#N/A	#N/A
MEIAA	Methyl indole-3-acetate	Auxin	190.171	130	189.078979	Positive	[M+H]+	C11H11NO2	1.23255	1.3431	1.37757	0.266143	0.289534	0.287297	1.60099	1.88157	1.70786	0.219369	0.223104	0.231443	0.88036	1.06081	0.85107	0.260105	0.247999	0.251474	1.09842	1.11074	1.03824	0.14968	0.154451	0.160993	0.712894	0.67925	0.68648	-	1912-33-0	-	0.00136946	0.00520047	0.213238	-2.22947	down	0.0074043	0.016454	1.25086	0.322921	insig	0.0463836
TRA	Tryptamine	Auxin	161.102	144.1	160.100048	Positive	[M+H]+	C10H12N2	75.6018	71.6294	95.134	6.44084	6.80217	5.22853	48.9437	56.8971	56.2591	3.60765	3.10618	3.24699	5.83766	6.29747	8.79745	3.44558	10.3136	4.5663	27.1511	30.4051	26.8247	7.51263	8.83056	5.71223	23.6156	26.378	26.1616	C00398	61-54-1	ko00380,ko01100,ko01110	0.00911251	0.0125967	0.0762137	-3.71381	down	0.0193935	0.0335493	1.85442	0.890969	insig	0.984039
2MeScZR	2-Methylthio-cis-zeatin riboside	CK	397.974	266.1	397.14199	Positive	[M+H]+	C16H23N5O5S	0.181528	0.1809	0.17556	0.122142	0.107982	0.108708	0.190149	0.192544	0.227168	0.118499	0.0825189	0.078191	0.0749525	0.0969137	0.0873563	0.0888481	0.0603666	0.0872581	0.124666	0.105737	0.119523	0.0831028	0.0961399	0.0855572	0.11754	0.11306	0.110016	-	52049-48-6	-	0.00164872	0.00520047	0.629813	-0.667005	insig	0.256174	0.276944	1.21354	0.279224	insig	0.047029
pT9G	4-[[(9-beta-D-Glucopyranosyl-9H-purin-6-yl)amino]methyl]phenol	CK	404.075	242.1	403.149185	Positive	[M+H]+	C18H21N5O6	0	0	0	0	0	0	1.07948	1.2443	1.30737	0	0	0	0	0	0	0	0	0	0	0	0	0	0	0	0	0	0	-	1046433-04-8	-	#N/A	#N/A	#N/A	#N/A	#N/A	#N/A	#N/A	#N/A	#N/A	#N/A	#N/A
tZRMP	9-Ribosyl-trans-zeatin 5'-monophosphate	CK	432	220.1	431.120602	Positive	[M+H]+	C15H22N5O8P	4.30237	3.4288	3.75429	0	0	0	2.9613	3.017	2.91842	0	0	0	4.02638	4.13936	3.81098	2.58479	2.89301	2.35143	3.18241	3.13278	2.96349	0	0	0	0	0	0	-	25615-16-1	-	0.00440334	0.00739133	0	-Inf	down	#N/A	#N/A	#N/A	#N/A	#N/A	0.00359223
cZ	cis-Zeatin	CK	220.3	136.1	219.11201	Positive	[M+H]+	C10H13N5O	0.466075	0.471716	0.449271	0.172738	0.18881	0.209508	0.577069	0.59722	0.659134	0.310653	0.306575	0.305666	0.243892	0.347617	0.418484	0	0	0	0.458454	0.518637	0.520883	0.375906	0.341622	0.411572	0.375692	0.36382	0.39472	C15545	32771-64-5	ko00908,ko01100,ko01110	9.62451e-05	0.00150784	0.411701	-1.28033	down	0.00718679	0.016454	0.618766	-0.692535	insig	0.00311137
tZ	trans-Zeatin	CK	220.2	136.1	219.11201	Positive	[M+H]+	C10H13N5O	0	0	0	0.105806	0.088302	0.0871876	0.153125	0.155083	0.242189	0.126992	0.0974989	0.106134	0	0	0	0.0602712	0.0335468	0.0743723	0	0	0	0	0	0	0	0	0	C00371	1637-39-4	ko00908,ko01100,ko01110,ko04075	0.00410875	0.00739133	Inf	Inf	up	0.205625	0.235	0.850798	-0.233111	insig	0.068374
DHZ7G	Dihydrozeatin-7-glucoside	CK	384.2	222.1	383.180485	Positive	[M+H]+	C16H25N5O6	0.0812243	0.083464	0.0844929	0	0	0	0.126578	0.117431	0.134815	0	0	0	0.0576818	0.0721549	0.0752645	0	0	0	0	0	0	0	0	0	0	0	0	-	91599-03-0	-	0.000134919	0.0015853	0	-Inf	down	#N/A	#N/A	#N/A	#N/A	#N/A	#N/A
iP9G	N6-Isopentenyl-adenine-9-glucoside	CK	366.113	204.1	365.16992	Positive	[M+H]+	C16H23N5O5	5.64579	5.87992	5.50449	0	0	0	7.13095	7.57935	7.74883	0	0	0	0	0	0	0	0	0	7.01276	7.54053	7.07373	0	0	0	0	0	0	-	83087-94-9	-	0.00037172	0.00281398	0	-Inf	down	#N/A	#N/A	#N/A	#N/A	#N/A	#N/A
iP7G	N6-Isopentenyl-adenine-7-glucoside	CK	366.107	204.2	365.16992	Positive	[M+H]+	C16H23N5O5	0	0	0	0	0	0	7.14253	7.21506	5.66471	0	0	0	0	0	0	0	0	0	0	0	0	0	0	0	0	0	0	-	59384-58-6	-	#N/A	#N/A	#N/A	#N/A	#N/A	#N/A	#N/A	#N/A	#N/A	#N/A	#N/A
DHZROG	Dihydrozeatin-O-glucoside riboside	CK	516.128	222.1	515.222745	Positive	[M+H]+	C21H33N5O10	0.210044	0.233383	0.201386	0.109135	0.113214	0.065862	0.31142	0.349758	0.410546	0.0400356	0.0340369	0.0374494	0.061871	0.0650923	0.088107	0.0317102	0.0341212	0.0611554	0.0438432	0.0716539	0.055432	0	0	0	0.178723	0.177556	0.142326	-	62512-95-2	-	0.0047853	0.00749696	0.446969	-1.16175	down	0.0584879	0.0731099	2.58435	1.3698	up	0.0496506
tZ9G	trans-Zeatin-9-glucoside	CK	382	220.1	381.164835	Positive	[M+H]+	C16H23N5O6	18.9474	19.1684	20.3139	25.4059	25.6198	24.5436	42.788	38.5079	51.8501	41.4813	43.0241	40.6373	7.90443	7.65634	9.02754	2.40368	2.45806	1.89455	8.12149	8.68005	8.46939	4.02821	3.79558	4.56171	23.603	23.3628	22.52	-	51255-96-0	-	0.00059743	0.00311991	1.29333	0.371096	insig	0.000313096	0.00250477	0.603865	-0.727701	insig	7.11915e-06
cZRMP	cis-Zeatin riboside monophosphate	CK	432	220.2	431.120602	Positive	[M+H]+	C15H22N5O8P	7.74756	7.52211	7.05091	3.91927	3.96713	4.00727	8.21291	11.1269	8.46756	2.17609	1.89043	2.21541	11.6866	10.7539	13.1023	6.50083	6.47801	6.69369	14.6979	14.5513	14.2257	3.1875	3.4379	3.24717	6.6418	7.02804	6.42516	-	125225-71-0	-	0.00308326	0.00658696	0.532857	-0.90818	insig	0.00184885	0.00672309	1.89332	0.920916	insig	0.000169598
cZROG	cis-Zeatin-O-glucoside riboside	CK	514.142	382	513.207095	Positive	[M+H]+	C21H31N5O10	16.6113	16.7865	17.315	11.5533	11.8249	11.6378	27.682	30.7872	30.4441	9.3265	10.5177	9.01772	1.34487	1.18116	1.31599	1.58401	1.46641	1.40599	1.69147	1.79452	1.74121	1.14642	1.12785	1.08675	12.9517	12.6344	12.9306	-	125225-72-1	-	0.000478975	0.00281398	0.690476	-0.534337	insig	0.0426429	0.0568572	1.21322	0.278847	insig	3.60098e-07
cZR	cis-Zeatin riboside	CK	352.135	220.1	351.15427	Positive	[M+H]+	C15H21N5O5	2.09623	2.14985	2.19623	0.507435	0.438691	0.459869	2.05157	2.38335	2.42871	0.527559	0.542091	0.540397	0.831723	0.874721	0.998215	0.513559	0.430772	0.367271	1.04241	1.12064	1.16685	0.678331	0.69883	0.657632	1.2378	1.25541	1.26381	C16449	15896-46-5	ko00908,ko01110	3.71155e-06	0.000174443	0.218244	-2.19598	down	0.0723558	0.0877039	0.873264	-0.19551	insig	0.552843
IP	N6-isopentenyladenine	CK	204.3	136	203.117095	Positive	[M+H]+	C10H13N5	0.759157	0.733518	0.722679	0.412431	0.345444	0.344687	0.448	0.499845	0.446919	0.315066	0.346884	0.289392	0.63878	0.551956	0.517562	0.309232	0.355813	0.347895	0.434004	0.396461	0.483182	0.424052	0.399722	0.363595	0.429544	0.43717	0.385	-	2365-40-4	-	0.000817899	0.00384412	0.497691	-1.00668	down	0.151639	0.178399	1.15895	0.212825	insig	0.3354
K	Kinetin	CK	216.042	81	215.08071	Positive	[M+H]+	C10H9N5O	0.0946283	0.118303	0.117609	0	0	0	0.14525	0.190602	0.163652	0	0	0	0	0	0	0	0	0	0	0	0	0	0	0	0	0	0	C08272	525-79-1	-	0.00494698	0.00750025	0	-Inf	down	#N/A	#N/A	#N/A	#N/A	#N/A	#N/A
cZ9G	cis-Zeatin-9-glucoside	CK	382.099	220.1	381.164835	Positive	[M+H]+	C16H23N5O6	0	0	0	0	0	0	0	0	0	0	0	0	0.326896	0.22473	0.314136	0	0	0	0.662423	0.684161	0.718054	0	0	0	0	0	0	-	169565-72-4	-	#N/A	#N/A	#N/A	#N/A	#N/A	#N/A	#N/A	#N/A	#N/A	#N/A	#N/A
iPRMP	N-6-iso-pentenyladenosine-5'-monophosphate	CK	416	204.1	415.125687	Positive	[M+H]+	C15H22N5O7P	8.19771	8.41028	9.37397	5.45522	3.96084	4.29793	3.45581	4.06833	3.91275	2.08349	2.39653	1.98486	13.984	15.177	17.6412	7.44635	8.93322	9.53146	8.10961	9.26648	8.15761	4.49628	4.47092	4.40593	7.32862	7.41566	6.6801	-	20268-93-3	-	0.00253348	0.00574516	0.527827	-0.921862	insig	0.0264507	0.0377866	2.1213	1.08495	up	0.00778831
IPR	N6-isopentenyladenosine	CK	336.2	204.2	335.159355	Positive	[M+H]+	C15H21N5O4	0.232601	0.25256	0.226344	0	0	0	0.202713	0.286734	0.221101	0	0	0	0.212179	0.214962	0.212047	0	0	0	0.117848	0.17003	0.126963	0	0	0	0.0866094	0.104494	0.101923	C04432	7724-76-7	ko00908,ko01100,ko01110	0.00110909	0.00473884	0	-Inf	down	#N/A	#N/A	#N/A	#N/A	#N/A	#N/A
GA53	Gibberellin A53	GA	347.1	303.1	348.193675	Negative	[M-H]-	C20H28O5	4.12511	3.59084	3.96533	2.90531	3.6501	3.41452	4.02918	3.8134	4.35728	0	0	0	4.96547	4.4992	6.04986	2.34948	1.97659	2.2947	4.92178	3.97808	5.53844	1.48602	1.48546	1.00838	1.9147	1.97545	2.09556	C06094	51576-08-0	ko00904,ko01100,ko01110	0.10989	0.121131	0.853497	-0.228542	insig	0.00434524	0.0136181	Inf	Inf	up	0.0200697
GA8	Gibberellin A8	GA	363.1	275.2	364.152205	Negative	[M-H]-	C19H24O7	2.77815	3.23574	2.91871	4.05625	3.77746	3.6302	0	0	0	3.62929	3.96952	4.05258	2.12005	2.19102	2.65959	3.62586	3.74963	3.34212	2.24119	2.30842	2.38384	3.77829	3.332	3.61378	3.875	3.39768	3.3854	C03579	7044-72-6	ko00904	0.0103268	0.0138674	1.28338	0.359949	insig	0.745887	0.745887	0.98391	-0.0234022	insig	0.225349
GA19	Gibberellin A19	GA	361.2	273.2	362.17294	Negative	[M-H]-	C20H26O6	4.79981	5.77771	4.32639	13.5845	14.3036	11.7023	6.06259	7.91114	6.78397	3.87147	3.66978	3.63777	3.26242	3.52737	4.01001	10.9845	12.764	10.2352	3.26262	3.71999	4.06945	5.92849	5.72833	4.96021	5.58452	7.86476	7.17746	C02034	6980-44-5	ko00904,ko01100,ko01110	0.0022706	0.00574516	2.65637	1.40946	up	0.00627124	0.016454	3.54149	1.82436	up	0.158324
GA3	Gibberellin A3	GA	345	239	346.14164	Negative	[M-H]-	C19H22O6	0	0	0	0	0	0	0	0	0	0	0	0	0	0	0	0.641602	0.628928	0.414166	0	0	0	0	0	0	0	0	0	C01699	1977-6-5	ko00904,ko01110	#N/A	#N/A	#N/A	#N/A	#N/A	#N/A	#N/A	#N/A	#N/A	#N/A	0.0168317
GA9	Gibberellin A9	GA	315.1	270.9	316.16746	Negative	[M-H]-	C19H24O4	0	0	0	0	0	0	0	0	0	0	0	0	0	0	0	0.12658	0.223927	0.110843	0	0	0	0.260996	0.246613	0.40225	0	0	0	C11863	427-77-0	ko00904,ko01100,ko01110	#N/A	#N/A	#N/A	#N/A	#N/A	#N/A	#N/A	#N/A	#N/A	#N/A	0.0490275
GA44	Gibberellin A44	GA	345.1	301.2	346.178025	Negative	[M-H]-	C20H26O5	0	0	0	0	0	0	0	0	0	0	0	0	0	0	0	6.33361	8.41688	8.04785	0	0	0	8.76637	7.54482	7.8075	0	0	0	C12308	36434-15-8	-	#N/A	#N/A	#N/A	#N/A	#N/A	#N/A	#N/A	#N/A	#N/A	#N/A	0.00705745
GA20	Gibberellin A20	GA	331.3	287	332.162375	Negative	[M-H]-	C19H24O5	0	0	0	0	0	0	0	0	0	0.838552	0.587066	1.14328	0	0	0	0.917084	1.2015	1.07472	0	0	0	1.81669	2.05269	2.71539	0	0	0	C02035	19143-87-4	ko00904,ko01100,ko01110	#N/A	#N/A	#N/A	#N/A	#N/A	0.0335051	0.046214	0	-Inf	down	0.0059201
MEJA	Methyl jasmonate	JA	225.2	151.2	224.141245	Positive	[M+H]+	C13H20O3	0	0	0	2.03737	2.14258	1.99584	0	0	0	0	0	0	0	0	0	0.179847	0.301817	0.773628	0	0	0	0.809432	0.937834	0.716934	0.83618	0.899022	0.753138	C11512	39924-52-2	ko00592,ko01110	0.000449694	0.00281398	Inf	Inf	up	0.000449694	0.00299796	Inf	Inf	up	0.00891677
12-OH-JA	12-Hydroxyjasmonic acid	JA	209.2	191.2	226.12051	Positive	[M-H2O+H]+	C12H18O4	22.1526	26.3319	25.1827	0	0	0	0	0	0	0	0	0	0	0	0	0	0	0	0	0	0	0	0	0	0	0	0	-	140631-27-2	-	0.00256699	0.00574516	0	-Inf	down	#N/A	#N/A	#N/A	#N/A	#N/A	#N/A
JA	Jasmonic acid	JA	209.1	58.8	210.125595	Negative	[M-H]-	C12H18O3	292.157	294.989	291.176	217.89	218.131	224.297	145.092	151.246	148.871	36.7362	43.1087	41.0053	179.991	209.541	227.943	92.2785	115.227	107.13	168.085	163.571	165.818	107.877	100.476	101.054	152.442	153.338	147.425	C08491	3572-66-5	ko00592,ko01100,ko01110,ko04075	6.18506e-05	0.00145349	0.751796	-0.411587	insig	4.17019e-07	8.34038e-06	5.46394	2.44994	up	0.00165678
JA-ILE	Jasmonoyl-L-isoleucine	JA	322.4	129.7	323.209659	Negative	[M-H]-	C18H29NO4	68.8205	72.4967	70.7546	46.6878	46.3976	46.8894	26.9661	28.4116	28.9828	7.0553	7.62513	7.3357	47.7397	56.1813	52.8421	18.2902	21.3148	21.1501	43.419	46.3596	47.0103	36.489	34.3882	34.0758	35.1106	35.3622	33.5674	C18699	120330-93-0	ko04075	0.00165972	0.00520047	0.660035	-0.599386	insig	7.78417e-09	3.11367e-07	6.35783	2.66853	up	0.00112939
JA-Val	N-[(-)-Jasmonoyl]-(L)-valine	JA	308.049	116	309.194009	Negative	[M-H]-	C17H27NO4	0.664552	0.651698	0.647212	0.66728	0.694096	0.719976	0.177617	0.190362	0.201769	0.108858	0.117886	0.102711	0.405534	0.411401	0.447263	0.254522	0.252397	0.290519	0.251401	0.258722	0.233169	0.327757	0.289223	0.267357	0.365418	0.294002	0.32688	-	120303-51-7	-	0.110822	0.121131	1.06004	0.0841214	insig	0.000279056	0.00250477	6.31758	2.65937	up	3.59973e-05
OPC-4	3-oxo-2-(2-(Z)-Pentenyl) cyclopentane-1-butyric acid	JA	239.136	221.3	238.156895	Positive	[M+H]+	C14H22O3	38.3811	33.548	34.3211	25.711	22.7199	23.6578	40.3854	38.3936	32.5289	5.75775	4.79362	5.6266	29.7781	34.0211	31.7328	4.67589	7.65938	7.62771	46.3084	44.183	46.8471	4.58191	3.90302	4.09986	29.1386	19.955	16.7974	-	136845-17-5	-	0.00569873	0.00811637	0.678481	-0.55962	insig	0.000874819	0.00388808	4.45598	2.15574	up	0.000211462
H2JA	Dihydrojasmonic acid	JA	211.1	59	212.141245	Negative	[M-H]-	C12H20O3	0.418305	0.710313	0.294517	0	0	0	0.987445	1.28311	1.27993	0.126287	0.191197	0.0782948	0	0	0	0	0	0	0.633626	0.489893	0.665172	0	0	0	0.374784	0.665928	0.546646	-	3572-64-3	-	0.0613659	0.0703463	0	-Inf	down	0.0563427	0.0727002	0	-Inf	down	#N/A
JA-Phe	N-[(-)-Jasmonoyl]-(l)-phenalanine	JA	358.169	120.2	357.194009	Positive	[M+H]+	C21H27NO4	0.0812899	0.0687346	0.0752748	0	0	0	0.0527657	0.0747971	0.0544523	0.0347391	0.0526732	0.035271	0.0441669	0.0611786	0.0660744	0.0677885	0.0857818	0.068236	0.099063	0.124181	0.0785055	0.0600324	0.045504	0.0502601	0.0867286	0.110657	0.0850986	-	120303-53-9	-	0.0023224	0.00574516	0	-Inf	down	0.0201296	0.0335493	0	-Inf	down	0.00635996
OPDA	cis(+)-12-Oxophytodienoic acid	JA	293.1	275.2	292.203845	Positive	[M+H]+	C18H28O3	17.7335	19.2218	17.7693	22.5739	16.9727	18.6902	47.9254	68.7822	38.194	0	0	0	18.3909	24.6045	23.3107	2.55329	2.63993	2.74669	45.4483	40.2724	38.5545	5.47691	4.23752	5.85661	22.8534	23.7576	23.5952	-	5074224-79-7	-	0.558688	0.558688	1.06418	0.0897414	insig	0.00720519	0.016454	Inf	Inf	up	0.00956174
MeSAG	2-Methoxycarbonylphenyl beta-D-glucopyranoside	SA	337.1	337.1	314.10017	Positive	[M+Na]+	C14H18O8	17.3944	21.3329	20.4472	0	0	0	0	0	0	23.5681	27.3984	21.924	21.7158	24.6286	23.5198	41.9438	47.5251	36.6547	33.711	30.7101	36.433	158.8	125.828	185.636	35.0028	31.7738	29.022	-	10019-60-0	-	0.00363775	0.00716822	0	-Inf	down	0.00442588	0.0136181	0	-Inf	down	0.0055265
SAG	Salicylic acid 2-O-β-glucoside	SA	299.2	137	300.08452	Negative	[M-H]-	C13H16O8	3.20619	2.93131	3.34797	0	0	0	15.7415	19.8409	17.6509	0	0	0	6.90984	10.3193	8.36191	0	0	0	20.7276	23.9773	23.1531	0	0	0	18.4521	17.3771	18.5616	-	10366-91-3	-	0.00149303	0.00520047	0	-Inf	down	#N/A	#N/A	#N/A	#N/A	#N/A	#N/A
[truncated: 49 more columns]

## Sheet: S3
Table S3. Summary of RNA-seq data quality and alignment to reference in 24 samples
Sample	Raw Reads	Clean Reads	Clean Base(G)	Error Rate(%)	Q20(%)	Q30(%)	GC Content(%)	Total Reads	Reads mapped	Unique mapped	Multi mapped
D35-3d-rt-rep1	49820616	47895340	7.18	0.02	98.26	95	55.02	46466548	42115216(90.64%)	40270948(86.67%)	1844268(3.97%)
D35-3d-rt-rep2	60889534	57874092	8.68	0.02	98.31	95.1	55.01	44623306	40477342(90.71%)	38723225(86.78%)	1754117(3.93%)
D35-3d-rt-rep3	50719340	47857554	7.18	0.02	98.32	95.13	54.91	45067412	40820739(90.58%)	39111648(86.78%)	1709091(3.79%)
D35-3d-st-rep1	48629372	46466548	6.97	0.02	98.16	94.72	54.76	47895340	42807790(89.38%)	41302042(86.23%)	1505748(3.14%)
D35-3d-st-rep2	46543244	44623306	6.69	0.02	98.27	94.99	54.74	57874092	52044917(89.93%)	50116872(86.60%)	1928045(3.33%)
D35-3d-st-rep3	47147594	45067412	6.76	0.02	98.1	94.58	54.57	47857554	43052322(89.96%)	41546653(86.81%)	1505669(3.15%)
D35-5d-rt-rep1	45175796	42610232	6.39	0.02	98.24	94.98	55.38	43481326	39174536(90.10%)	37443350(86.11%)	1731186(3.98%)
D35-5d-rt-rep2	53903592	50629294	7.59	0.02	98.13	94.74	56.01	42999786	38699248(90.00%)	36941554(85.91%)	1757694(4.09%)
D35-5d-rt-rep3	70132354	65501144	9.83	0.02	98.18	94.87	57.17	45383792	41000347(90.34%)	39223554(86.43%)	1776793(3.92%)
D35-5d-st-rep1	46003290	43481326	6.52	0.02	98.25	95.02	54.48	42610232	37661704(88.39%)	36199733(84.96%)	1461971(3.43%)
D35-5d-st-rep2	45419386	42999786	6.45	0.02	98.24	94.92	54.48	50629294	44620762(88.13%)	42906884(84.75%)	1713878(3.39%)
D35-5d-st-rep3	47755438	45383792	6.81	0.02	98.27	94.97	54.35	65501144	55754791(85.12%)	52517776(80.18%)	3237015(4.94%)
N6110-3d-rt-rep1	51381222	48226040	7.23	0.02	98.19	94.9	56.52	48098388	43829813(91.13%)	41788000(86.88%)	2041813(4.25%)
N6110-3d-rt-rep2	62092148	58152118	8.72	0.02	98.25	95.08	56.96	48630586	44427983(91.36%)	42330128(87.04%)	2097855(4.31%)
N6110-3d-rt-rep3	47343238	44020112	6.6	0.02	98.3	95.22	57.21	44687392	40737564(91.16%)	38964374(87.19%)	1773190(3.97%)
N6110-3d-st-rep1	50235024	48098388	7.21	0.02	98.16	94.69	55.03	48226040	42519875(88.17%)	41077508(85.18%)	1442367(2.99%)
N6110-3d-st-rep2	50549978	48630586	7.29	0.02	98.33	95.12	54.85	58152118	51344624(88.29%)	48971063(84.21%)	2373561(4.08%)
N6110-3d-st-rep3	46780960	44687392	6.7	0.02	98.14	94.64	54.83	44020112	38694699(87.90%)	37147917(84.39%)	1546782(3.51%)
N6110-5d-rt-rep1	48381440	46028344	6.9	0.02	98.27	94.92	53.96	44370634	40150780(90.49%)	38208588(86.11%)	1942192(4.38%)
N6110-5d-rt-rep2	52356288	50152438	7.52	0.02	98.13	94.61	53.95	46902000	42498590(90.61%)	40489873(86.33%)	2008717(4.28%)
N6110-5d-rt-rep3	48077372	45967890	6.9	0.02	98.14	94.58	54.2	48200272	43756644(90.78%)	41679816(86.47%)	2076828(4.31%)
N6110-5d-st-rep1	47339276	44370634	6.66	0.02	98.28	95.14	57.29	46028344	41319384(89.77%)	39727899(86.31%)	1591485(3.46%)
N6110-5d-st-rep2	49965694	46902000	7.04	0.02	98.26	95.03	57	50152438	44956855(89.64%)	43235376(86.21%)	1721479(3.43%)
N6110-5d-st-rep3	50845394	48200272	7.23	0.02	98.31	95.12	56.94	45967890	41334571(89.92%)	39433561(85.79%)	1901010(4.14%)

## Sheet: S4
Table S4. GO enrichemnt analyses for DEGs.
GO_level_1	GO	Description	DiffRatio	BgRatio	P-value	Adjusted P-value	All_index	Count_all	Venn
Biological process	GO:0006270	DNA replication initiation	7/197 3.55%	56/27421 0.2%	1.53e-07	0.000166312	Zm00001eb169610;Zm00001eb192270;Zm00001eb192280;Zm00001eb278360;Zm00001eb290510;Zm00001eb350340;Zm00001eb351990	7	D35-3d-rt_vs_D35-5d-rt_D35-3d-lf_vs_D35-5d-lf_N6110-3d-rt_vs_N6110-5d-rt_N6110-3d-lf_vs_N6110-5d-lf
Biological process	GO:0048511	rhythmic process	12/197 6.09%	352/27421 1.28%	1.01e-05	0.00548278	Zm00001eb019280;Zm00001eb072870;Zm00001eb103490;Zm00001eb139830;Zm00001eb250940;Zm00001eb253150;Zm00001eb316920;Zm00001eb319590;Zm00001eb380990;Zm00001eb388020;Zm00001eb417240;Zm00001eb428070	12	D35-3d-rt_vs_D35-5d-rt_D35-3d-lf_vs_D35-5d-lf_N6110-3d-rt_vs_N6110-5d-rt_N6110-3d-lf_vs_N6110-5d-lf
Biological process	GO:0007049	cell cycle	23/197 11.68%	1195/27421 4.36%	1.77e-05	0.00641518	Zm00001eb079190;Zm00001eb097880;Zm00001eb099000;Zm00001eb119340;Zm00001eb137880;Zm00001eb139790;Zm00001eb139920;Zm00001eb162990;Zm00001eb169610;Zm00001eb192270;Zm00001eb192280;Zm00001eb255780;Zm00001eb272010;Zm00001eb278360;Zm00001eb290510;Zm00001eb298280;Zm00001eb308160;Zm00001eb333450;Zm00001eb350340;Zm00001eb351990;Zm00001eb371030;Zm00001eb405420;Zm00001eb431420	23	D35-3d-rt_vs_D35-5d-rt_D35-3d-lf_vs_D35-5d-lf_N6110-3d-rt_vs_N6110-5d-rt_N6110-3d-lf_vs_N6110-5d-lf
Biological process	GO:0019748	secondary metabolic process	14/197 7.11%	612/27421 2.23%	0.000148076	0.0335748	Zm00001eb002950;Zm00001eb006160;Zm00001eb009250;Zm00001eb134890;Zm00001eb145860;Zm00001eb147850;Zm00001eb156790;Zm00001eb194370;Zm00001eb292230;Zm00001eb316920;Zm00001eb383830;Zm00001eb388020;Zm00001eb404790;Zm00001eb430700	14	D35-3d-rt_vs_D35-5d-rt_D35-3d-lf_vs_D35-5d-lf_N6110-3d-rt_vs_N6110-5d-rt_N6110-3d-lf_vs_N6110-5d-lf
Biological process	GO:0016101	diterpenoid metabolic process	6/197 3.05%	111/27421 0.4%	0.000154296	0.0335748	Zm00001eb020060;Zm00001eb089340;Zm00001eb278400;Zm00001eb412960;Zm00001eb412980;Zm00001eb412990	6	D35-3d-rt_vs_D35-5d-rt_D35-3d-lf_vs_D35-5d-lf_N6110-3d-rt_vs_N6110-5d-rt_N6110-3d-lf_vs_N6110-5d-lf
Biological process	GO:0010600	regulation of auxin biosynthetic process	3/197 1.52%	17/27421 0.06%	0.000230559	0.0418079	Zm00001eb072870;Zm00001eb250940;Zm00001eb428070	3	D35-3d-rt_vs_D35-5d-rt_D35-3d-lf_vs_D35-5d-lf_N6110-3d-rt_vs_N6110-5d-rt_N6110-3d-lf_vs_N6110-5d-lf
Biological process	GO:0046885	regulation of hormone biosynthetic process	3/197 1.52%	18/27421 0.07%	0.000275209	0.0427753	Zm00001eb072870;Zm00001eb250940;Zm00001eb428070	3	D35-3d-rt_vs_D35-5d-rt_D35-3d-lf_vs_D35-5d-lf_N6110-3d-rt_vs_N6110-5d-rt_N6110-3d-lf_vs_N6110-5d-lf
Cellular component	GO:0042555	MCM complex	6/222 2.7%	31/29424 0.11%	1.08e-07	1.57e-05	Zm00001eb169610;Zm00001eb192270;Zm00001eb192280;Zm00001eb290510;Zm00001eb350340;Zm00001eb351990	6	D35-3d-rt_vs_D35-5d-rt_D35-3d-lf_vs_D35-5d-lf_N6110-3d-rt_vs_N6110-5d-rt_N6110-3d-lf_vs_N6110-5d-lf
Cellular component	GO:0005871	kinesin complex	5/222 2.25%	55/29424 0.19%	5.98e-05	0.00433591	Zm00001eb049330;Zm00001eb210100;Zm00001eb295370;Zm00001eb298280;Zm00001eb420500	5	D35-3d-rt_vs_D35-5d-rt_D35-3d-lf_vs_D35-5d-lf_N6110-3d-rt_vs_N6110-5d-rt_N6110-3d-lf_vs_N6110-5d-lf
Cellular component	GO:0000347	THO complex	3/222 1.35%	26/29424 0.09%	0.000969116	0.0414931	Zm00001eb169610;Zm00001eb192270;Zm00001eb192280	3	D35-3d-rt_vs_D35-5d-rt_D35-3d-lf_vs_D35-5d-lf_N6110-3d-rt_vs_N6110-5d-rt_N6110-3d-lf_vs_N6110-5d-lf
Cellular component	GO:0005875	microtubule associated complex	5/222 2.25%	111/29424 0.38%	0.00156664	0.0414931	Zm00001eb049330;Zm00001eb210100;Zm00001eb295370;Zm00001eb298280;Zm00001eb420500	5	D35-3d-rt_vs_D35-5d-rt_D35-3d-lf_vs_D35-5d-lf_N6110-3d-rt_vs_N6110-5d-rt_N6110-3d-lf_vs_N6110-5d-lf
Cellular component	GO:0005576	extracellular region	27/222 12.16%	1983/29424 6.74%	0.00216324	0.0414931	Zm00001eb009950;Zm00001eb022410;Zm00001eb023400;Zm00001eb030390;Zm00001eb032580;Zm00001eb039650;Zm00001eb078730;Zm00001eb088410;Zm00001eb106410;Zm00001eb113210;Zm00001eb141540;Zm00001eb145860;Zm00001eb147850;Zm00001eb167340;Zm00001eb194370;Zm00001eb196150;Zm00001eb200790;Zm00001eb224430;Zm00001eb279370;Zm00001eb299370;Zm00001eb304240;Zm00001eb323370;Zm00001eb340440;Zm00001eb383830;Zm00001eb384610…	27	D35-3d-rt_vs_D35-5d-rt_D35-3d-lf_vs_D35-5d-lf_N6110-3d-rt_vs_N6110-5d-rt_N6110-3d-lf_vs_N6110-5d-lf
Cellular component	GO:0005874	microtubule	10/222 4.5%	449/29424 1.53%	0.00230475	0.0414931	Zm00001eb031820;Zm00001eb049330;Zm00001eb097880;Zm00001eb210100;Zm00001eb295370;Zm00001eb298280;Zm00001eb333450;Zm00001eb371030;Zm00001eb405420;Zm00001eb420500	10	D35-3d-rt_vs_D35-5d-rt_D35-3d-lf_vs_D35-5d-lf_N6110-3d-rt_vs_N6110-5d-rt_N6110-3d-lf_vs_N6110-5d-lf
Cellular component	GO:0099513	polymeric cytoskeletal fiber	10/222 4.5%	455/29424 1.55%	0.00253527	0.0414931	Zm00001eb031820;Zm00001eb049330;Zm00001eb097880;Zm00001eb210100;Zm00001eb295370;Zm00001eb298280;Zm00001eb333450;Zm00001eb371030;Zm00001eb405420;Zm00001eb420500	10	D35-3d-rt_vs_D35-5d-rt_D35-3d-lf_vs_D35-5d-lf_N6110-3d-rt_vs_N6110-5d-rt_N6110-3d-lf_vs_N6110-5d-lf
Cellular component	GO:0099081	supramolecular polymer	10/222 4.5%	456/29424 1.55%	0.00257543	0.0414931	Zm00001eb031820;Zm00001eb049330;Zm00001eb097880;Zm00001eb210100;Zm00001eb295370;Zm00001eb298280;Zm00001eb333450;Zm00001eb371030;Zm00001eb405420;Zm00001eb420500	10	D35-3d-rt_vs_D35-5d-rt_D35-3d-lf_vs_D35-5d-lf_N6110-3d-rt_vs_N6110-5d-rt_N6110-3d-lf_vs_N6110-5d-lf
Cellular component	GO:0099512	supramolecular fiber	10/222 4.5%	456/29424 1.55%	0.00257543	0.0414931	Zm00001eb031820;Zm00001eb049330;Zm00001eb097880;Zm00001eb210100;Zm00001eb295370;Zm00001eb298280;Zm00001eb333450;Zm00001eb371030;Zm00001eb405420;Zm00001eb420500	10	D35-3d-rt_vs_D35-5d-rt_D35-3d-lf_vs_D35-5d-lf_N6110-3d-rt_vs_N6110-5d-rt_N6110-3d-lf_vs_N6110-5d-lf
Molecular function	GO:0003688	DNA replication origin binding	3/213 1.41%	14/28083 0.05%	0.000147228	0.036095	Zm00001eb192270;Zm00001eb192280;Zm00001eb278360	3	D35-3d-rt_vs_D35-5d-rt_D35-3d-lf_vs_D35-5d-lf_N6110-3d-rt_vs_N6110-5d-rt_N6110-3d-lf_vs_N6110-5d-lf
Molecular function	GO:0003678	DNA helicase activity	6/213 2.82%	116/28083 0.41%	0.000263199	0.036095	Zm00001eb169610;Zm00001eb192270;Zm00001eb192280;Zm00001eb290510;Zm00001eb350340;Zm00001eb351990	6	D35-3d-rt_vs_D35-5d-rt_D35-3d-lf_vs_D35-5d-lf_N6110-3d-rt_vs_N6110-5d-rt_N6110-3d-lf_vs_N6110-5d-lf
Molecular function	GO:0020037	heme binding	14/213 6.57%	624/28083 2.22%	0.000317551	0.036095	Zm00001eb009950;Zm00001eb020060;Zm00001eb089340;Zm00001eb089700;Zm00001eb218160;Zm00001eb224430;Zm00001eb248960;Zm00001eb339130;Zm00001eb340440;Zm00001eb367650;Zm00001eb383830;Zm00001eb394210;Zm00001eb404780;Zm00001eb417240	14	D35-3d-rt_vs_D35-5d-rt_D35-3d-lf_vs_D35-5d-lf_N6110-3d-rt_vs_N6110-5d-rt_N6110-3d-lf_vs_N6110-5d-lf
Molecular function	GO:0003777	microtubule motor activity	6/213 2.82%	133/28083 0.47%	0.000546841	0.0427596	Zm00001eb031820;Zm00001eb049330;Zm00001eb210100;Zm00001eb295370;Zm00001eb298280;Zm00001eb420500	6	D35-3d-rt_vs_D35-5d-rt_D35-3d-lf_vs_D35-5d-lf_N6110-3d-rt_vs_N6110-5d-rt_N6110-3d-lf_vs_N6110-5d-lf
Molecular function	GO:0008094	ATP-dependent activity, acting on DNA	8/213 3.76%	247/28083 0.88%	0.000626974	0.0427596	Zm00001eb169610;Zm00001eb192270;Zm00001eb192280;Zm00001eb212160;Zm00001eb255780;Zm00001eb290510;Zm00001eb350340;Zm00001eb351990	8	D35-3d-rt_vs_D35-5d-rt_D35-3d-lf_vs_D35-5d-lf_N6110-3d-rt_vs_N6110-5d-rt_N6110-3d-lf_vs_N6110-5d-lf
Biological process	GO:1901617	organic hydroxy compound biosynthetic process	19/353 5.38%	407/27826 1.46%	1.34758e-06	0.00145444	Zm00001eb032970;Zm00001eb047470;Zm00001eb105110;Zm00001eb114350;Zm00001eb125130;Zm00001eb178340;Zm00001eb205740;Zm00001eb223960;Zm00001eb283940;Zm00001eb309690;Zm00001eb318140;Zm00001eb334140;Zm00001eb335390;Zm00001eb342140;Zm00001eb396770;Zm00001eb433600;novel.4282;novel.466;novel.592	19	D35-3d-rt_vs_N6110-3d-rt_D35-3d-lf_vs_N6110-3d-lf_D35-5d-rt_vs_N6110-5d-rt_D35-5d-lf_vs_N6110-5d-lf
Biological process	GO:0046165	alcohol biosynthetic process	13/353 3.68%	203/27826 0.73%	2.19207e-06	0.00145444	Zm00001eb032970;Zm00001eb178340;Zm00001eb205740;Zm00001eb223960;Zm00001eb283940;Zm00001eb309690;Zm00001eb318140;Zm00001eb334140;Zm00001eb342140;Zm00001eb396770;Zm00001eb433600;novel.466;novel.592	13	D35-3d-rt_vs_N6110-3d-rt_D35-3d-lf_vs_N6110-3d-lf_D35-5d-rt_vs_N6110-5d-rt_D35-5d-lf_vs_N6110-5d-lf
Biological process	GO:1901615	organic hydroxy compound metabolic process	22/353 6.23%	630/27826 2.26%	2.13571e-05	0.00754863	Zm00001eb032970;Zm00001eb034650;Zm00001eb047470;Zm00001eb096840;Zm00001eb105110;Zm00001eb114350;Zm00001eb125130;Zm00001eb178340;Zm00001eb205740;Zm00001eb223960;Zm00001eb236160;Zm00001eb283940;Zm00001eb309690;Zm00001eb318140;Zm00001eb334140;Zm00001eb335390;Zm00001eb342140;Zm00001eb396770;Zm00001eb433600;novel.4282;novel.466;novel.592	22	D35-3d-rt_vs_N6110-3d-rt_D35-3d-lf_vs_N6110-3d-lf_D35-5d-rt_vs_N6110-5d-rt_D35-5d-lf_vs_N6110-5d-lf
Biological process	GO:0009688	abscisic acid biosynthetic process	7/353 1.98%	73/27826 0.26%	3.95828e-05	0.00754863	Zm00001eb032970;Zm00001eb205740;Zm00001eb318140;Zm00001eb334140;Zm00001eb396770;Zm00001eb433600;novel.466	7	D35-3d-rt_vs_N6110-3d-rt_D35-3d-lf_vs_N6110-3d-lf_D35-5d-rt_vs_N6110-5d-rt_D35-5d-lf_vs_N6110-5d-lf
Biological process	GO:0043289	apocarotenoid biosynthetic process	7/353 1.98%	73/27826 0.26%	3.95828e-05	0.00754863	Zm00001eb032970;Zm00001eb205740;Zm00001eb318140;Zm00001eb334140;Zm00001eb396770;Zm00001eb433600;novel.466	7	D35-3d-rt_vs_N6110-3d-rt_D35-3d-lf_vs_N6110-3d-lf_D35-5d-rt_vs_N6110-5d-rt_D35-5d-lf_vs_N6110-5d-lf
Biological process	GO:1902645	tertiary alcohol biosynthetic process	7/353 1.98%	73/27826 0.26%	3.95828e-05	0.00754863	Zm00001eb032970;Zm00001eb205740;Zm00001eb318140;Zm00001eb334140;Zm00001eb396770;Zm00001eb433600;novel.466	7	D35-3d-rt_vs_N6110-3d-rt_D35-3d-lf_vs_N6110-3d-lf_D35-5d-rt_vs_N6110-5d-rt_D35-5d-lf_vs_N6110-5d-lf
Biological process	GO:0006066	alcohol metabolic process	15/353 4.25%	345/27826 1.24%	3.98194e-05	0.00754863	Zm00001eb032970;Zm00001eb034650;Zm00001eb096840;Zm00001eb178340;Zm00001eb205740;Zm00001eb223960;Zm00001eb283940;Zm00001eb309690;Zm00001eb318140;Zm00001eb334140;Zm00001eb342140;Zm00001eb396770;Zm00001eb433600;novel.466;novel.592	15	D35-3d-rt_vs_N6110-3d-rt_D35-3d-lf_vs_N6110-3d-lf_D35-5d-rt_vs_N6110-5d-rt_D35-5d-lf_vs_N6110-5d-lf
Biological process	GO:0009687	abscisic acid metabolic process	7/353 1.98%	82/27826 0.29%	8.37868e-05	0.0111185	Zm00001eb032970;Zm00001eb205740;Zm00001eb318140;Zm00001eb334140;Zm00001eb396770;Zm00001eb433600;novel.466	7	D35-3d-rt_vs_N6110-3d-rt_D35-3d-lf_vs_N6110-3d-lf_D35-5d-rt_vs_N6110-5d-rt_D35-5d-lf_vs_N6110-5d-lf
Biological process	GO:0043288	apocarotenoid metabolic process	7/353 1.98%	82/27826 0.29%	8.37868e-05	0.0111185	Zm00001eb032970;Zm00001eb205740;Zm00001eb318140;Zm00001eb334140;Zm00001eb396770;Zm00001eb433600;novel.466	7	D35-3d-rt_vs_N6110-3d-rt_D35-3d-lf_vs_N6110-3d-lf_D35-5d-rt_vs_N6110-5d-rt_D35-5d-lf_vs_N6110-5d-lf
Biological process	GO:1902644	tertiary alcohol metabolic process	7/353 1.98%	82/27826 0.29%	8.37868e-05	0.0111185	Zm00001eb032970;Zm00001eb205740;Zm00001eb318140;Zm00001eb334140;Zm00001eb396770;Zm00001eb433600;novel.466	7	D35-3d-rt_vs_N6110-3d-rt_D35-3d-lf_vs_N6110-3d-lf_D35-5d-rt_vs_N6110-5d-rt_D35-5d-lf_vs_N6110-5d-lf
Biological process	GO:0016106	sesquiterpenoid biosynthetic process	7/353 1.98%	85/27826 0.31%	0.000105309	0.0127041	Zm00001eb032970;Zm00001eb205740;Zm00001eb318140;Zm00001eb334140;Zm00001eb396770;Zm00001eb433600;novel.466	7	D35-3d-rt_vs_N6110-3d-rt_D35-3d-lf_vs_N6110-3d-lf_D35-5d-rt_vs_N6110-5d-rt_D35-5d-lf_vs_N6110-5d-lf
Biological process	GO:0042742	defense response to bacterium	21/353 5.95%	673/27826 2.42%	0.000159541	0.0176425	Zm00001eb047470;Zm00001eb096840;Zm00001eb110130;Zm00001eb115030;Zm00001eb115050;Zm00001eb121860;Zm00001eb137240;Zm00001eb172530;Zm00001eb174770;Zm00001eb184230;Zm00001eb222030;Zm00001eb254930;Zm00001eb264460;Zm00001eb280550;Zm00001eb323340;Zm00001eb323360;Zm00001eb334140;Zm00001eb389100;Zm00001eb405150;novel.2354;novel.3267	21	D35-3d-rt_vs_N6110-3d-rt_D35-3d-lf_vs_N6110-3d-lf_D35-5d-rt_vs_N6110-5d-rt_D35-5d-lf_vs_N6110-5d-lf
Biological process	GO:0006714	sesquiterpenoid metabolic process	7/353 1.98%	94/27826 0.34%	0.00019816	0.0202276	Zm00001eb032970;Zm00001eb205740;Zm00001eb318140;Zm00001eb334140;Zm00001eb396770;Zm00001eb433600;novel.466	7	D35-3d-rt_vs_N6110-3d-rt_D35-3d-lf_vs_N6110-3d-lf_D35-5d-rt_vs_N6110-5d-rt_D35-5d-lf_vs_N6110-5d-lf
Biological process	GO:0035652	clathrin-coated vesicle cargo loading	3/353 0.85%	11/27826 0.04%	0.000309698	0.027398	Zm00001eb172530;Zm00001eb184230;Zm00001eb389100	3	D35-3d-rt_vs_N6110-3d-rt_D35-3d-lf_vs_N6110-3d-lf_D35-5d-rt_vs_N6110-5d-rt_D35-5d-lf_vs_N6110-5d-lf
Biological process	GO:0060866	leaf abscission	3/353 0.85%	11/27826 0.04%	0.000309698	0.027398	Zm00001eb172530;Zm00001eb184230;Zm00001eb389100	3	D35-3d-rt_vs_N6110-3d-rt_D35-3d-lf_vs_N6110-3d-lf_D35-5d-rt_vs_N6110-5d-rt_D35-5d-lf_vs_N6110-5d-lf
Biological process	GO:0016114	terpenoid biosynthetic process	12/353 3.4%	292/27826 1.05%	0.000387728	0.0319303	Zm00001eb032970;Zm00001eb089360;Zm00001eb115840;Zm00001eb205740;Zm00001eb286830;Zm00001eb318140;Zm00001eb333900;Zm00001eb334140;Zm00001eb334380;Zm00001eb396770;Zm00001eb433600;novel.466	12	D35-3d-rt_vs_N6110-3d-rt_D35-3d-lf_vs_N6110-3d-lf_D35-5d-rt_vs_N6110-5d-rt_D35-5d-lf_vs_N6110-5d-lf
Biological process	GO:0090630	activation of GTPase activity	3/353 0.85%	12/27826 0.04%	0.000409054	0.0319303	Zm00001eb172530;Zm00001eb184230;Zm00001eb389100	3	D35-3d-rt_vs_N6110-3d-rt_D35-3d-lf_vs_N6110-3d-lf_D35-5d-rt_vs_N6110-5d-rt_D35-5d-lf_vs_N6110-5d-lf
Biological process	GO:0044283	small molecule biosynthetic process	29/353 8.22%	1183/27826 4.25%	0.000595217	0.0438807	Zm00001eb025280;Zm00001eb032970;Zm00001eb047470;Zm00001eb064170;Zm00001eb077630;Zm00001eb105110;Zm00001eb175180;Zm00001eb175970;Zm00001eb178340;Zm00001eb205740;Zm00001eb208610;Zm00001eb208760;Zm00001eb223960;Zm00001eb245110;Zm00001eb280550;Zm00001eb283940;Zm00001eb309690;Zm00001eb318140;Zm00001eb334140;Zm00001eb335390;Zm00001eb342140;Zm00001eb366200;Zm00001eb396770;Zm00001eb399960;Zm00001eb433600…	29	D35-3d-rt_vs_N6110-3d-rt_D35-3d-lf_vs_N6110-3d-lf_D35-5d-rt_vs_N6110-5d-rt_D35-5d-lf_vs_N6110-5d-lf

## Sheet: S5
Table S5. KEGG enrichemnt analyses for DEGs.
KEGG_map	KEGG_level_1	KEGG_level_2	Description	DiffRatio	BgRatio	P-value	All_index	Count_all	Hyperlink	Venn
ko00909	Metabolism	Metabolism of terpenoids and polyketides	Sesquiterpenoid and triterpenoid biosynthesis	4/106 3.77%	35/13067 0.27%	0.000176504155276901	Zm00001eb278400;Zm00001eb412960;Zm00001eb412980;Zm00001eb412990	4	https://www.genome.jp/dbget-bin/www_bget?ko00909	D35-3d-rt_vs_D35-5d-rt_D35-3d-lf_vs_D35-5d-lf_N6110-3d-rt_vs_N6110-5d-rt_N6110-3d-lf_vs_N6110-5d-lf
ko03030	Genetic Information Processing	Replication and repair	DNA replication	6/106 5.66%	132/13067 1.01%	0.000708425856062742	Zm00001eb169610;Zm00001eb192270;Zm00001eb192280;Zm00001eb290510;Zm00001eb350340;Zm00001eb351990	6	https://www.genome.jp/dbget-bin/www_bget?ko03030	D35-3d-rt_vs_D35-5d-rt_D35-3d-lf_vs_D35-5d-lf_N6110-3d-rt_vs_N6110-5d-rt_N6110-3d-lf_vs_N6110-5d-lf
ko00940	Metabolism	Biosynthesis of other secondary metabolites	Phenylpropanoid biosynthesis	8/106 7.55%	333/13067 2.55%	0.00566797171711606	Zm00001eb009950;Zm00001eb156790;Zm00001eb224430;Zm00001eb316920;Zm00001eb340440;Zm00001eb383830;Zm00001eb388020;Zm00001eb417240	8	https://www.genome.jp/dbget-bin/www_bget?ko00940	D35-3d-rt_vs_D35-5d-rt_D35-3d-lf_vs_D35-5d-lf_N6110-3d-rt_vs_N6110-5d-rt_N6110-3d-lf_vs_N6110-5d-lf
ko04712	Organismal Systems	Environmental adaptation	Circadian rhythm - plant	6/106 5.66%	243/13067 1.86%	0.0141718449795803	Zm00001eb072870;Zm00001eb103490;Zm00001eb250940;Zm00001eb319590;Zm00001eb380990;Zm00001eb428070	6	https://www.genome.jp/dbget-bin/www_bget?ko04712	D35-3d-rt_vs_D35-5d-rt_D35-3d-lf_vs_D35-5d-lf_N6110-3d-rt_vs_N6110-5d-rt_N6110-3d-lf_vs_N6110-5d-lf
ko04814	Cellular Processes	Cell motility	Motor proteins	6/106 5.66%	245/13067 1.87%	0.0147035645234474	Zm00001eb031820;Zm00001eb049330;Zm00001eb210100;Zm00001eb295370;Zm00001eb298280;Zm00001eb420500	6	https://www.genome.jp/dbget-bin/www_bget?ko04814	D35-3d-rt_vs_D35-5d-rt_D35-3d-lf_vs_D35-5d-lf_N6110-3d-rt_vs_N6110-5d-rt_N6110-3d-lf_vs_N6110-5d-lf
ko00480	Metabolism	Metabolism of other amino acids	Glutathione metabolism	5/106 4.72%	185/13067 1.42%	0.0173125070864986	Zm00001eb002950;Zm00001eb152160;Zm00001eb324150;Zm00001eb354260;Zm00001eb384610	5	https://www.genome.jp/dbget-bin/www_bget?ko00480	D35-3d-rt_vs_D35-5d-rt_D35-3d-lf_vs_D35-5d-lf_N6110-3d-rt_vs_N6110-5d-rt_N6110-3d-lf_vs_N6110-5d-lf
ko00780	Metabolism	Metabolism of cofactors and vitamins	Biotin metabolism	2/106 1.89%	37/13067 0.28%	0.0361097721947426	Zm00001eb192490;Zm00001eb309910	2	https://www.genome.jp/dbget-bin/www_bget?ko00780	D35-3d-rt_vs_D35-5d-rt_D35-3d-lf_vs_D35-5d-lf_N6110-3d-rt_vs_N6110-5d-rt_N6110-3d-lf_vs_N6110-5d-lf
ko00330	Metabolism	Amino acid metabolism	Arginine and proline metabolism	3/106 2.83%	101/13067 0.77%	0.0488493967937438	Zm00001eb289500;Zm00001eb313390;Zm00001eb313410	3	https://www.genome.jp/dbget-bin/www_bget?ko00330	D35-3d-rt_vs_D35-5d-rt_D35-3d-lf_vs_D35-5d-lf_N6110-3d-rt_vs_N6110-5d-rt_N6110-3d-lf_vs_N6110-5d-lf
ko00480	Metabolism	Metabolism of other amino acids	Glutathione metabolism	10/207 4.83%	185/13139 1.41%	0.000701377880287478	Zm00001eb021600;Zm00001eb021610;Zm00001eb021650;Zm00001eb028900;Zm00001eb115560;Zm00001eb141040;Zm00001eb183030;Zm00001eb266670;Zm00001eb319850;Zm00001eb321220	10	https://www.genome.jp/dbget-bin/www_bget?ko00480	D35-3d-rt_vs_N6110-3d-rt_D35-3d-lf_vs_N6110-3d-lf_D35-5d-rt_vs_N6110-5d-rt_D35-5d-lf_vs_N6110-5d-lf
ko00906	Metabolism	Metabolism of terpenoids and polyketides	Carotenoid biosynthesis	6/207 2.9%	105/13139 0.8%	0.00629086868104811	Zm00001eb115840;Zm00001eb286830;Zm00001eb318140;Zm00001eb330010;Zm00001eb403180;novel.466	6	https://www.genome.jp/dbget-bin/www_bget?ko00906	D35-3d-rt_vs_N6110-3d-rt_D35-3d-lf_vs_N6110-3d-lf_D35-5d-rt_vs_N6110-5d-rt_D35-5d-lf_vs_N6110-5d-lf
ko00660	Metabolism	Carbohydrate metabolism	C5-Branched dibasic acid metabolism	2/207 0.97%	11/13139 0.08%	0.0123720335768563	Zm00001eb208610;Zm00001eb208760	2	https://www.genome.jp/dbget-bin/www_bget?ko00660	D35-3d-rt_vs_N6110-3d-rt_D35-3d-lf_vs_N6110-3d-lf_D35-5d-rt_vs_N6110-5d-rt_D35-5d-lf_vs_N6110-5d-lf
ko00966	Metabolism	Biosynthesis of other secondary metabolites	Glucosinolate biosynthesis	2/207 0.97%	11/13139 0.08%	0.0123720335768563	Zm00001eb208610;Zm00001eb208760	2	https://www.genome.jp/dbget-bin/www_bget?ko00966	D35-3d-rt_vs_N6110-3d-rt_D35-3d-lf_vs_N6110-3d-lf_D35-5d-rt_vs_N6110-5d-rt_D35-5d-lf_vs_N6110-5d-lf
ko00290	Metabolism	Amino acid metabolism	Valine, leucine and isoleucine biosynthesis	3/207 1.45%	31/13139 0.24%	0.0125229819499766	Zm00001eb175970;Zm00001eb208610;Zm00001eb208760	3	https://www.genome.jp/dbget-bin/www_bget?ko00290	D35-3d-rt_vs_N6110-3d-rt_D35-3d-lf_vs_N6110-3d-lf_D35-5d-rt_vs_N6110-5d-rt_D35-5d-lf_vs_N6110-5d-lf
ko04122	Genetic Information Processing	Folding, sorting and degradation	Sulfur relay system	3/207 1.45%	31/13139 0.24%	0.0125229819499766	Zm00001eb182270;novel.1822;novel.2776	3	https://www.genome.jp/dbget-bin/www_bget?ko04122	D35-3d-rt_vs_N6110-3d-rt_D35-3d-lf_vs_N6110-3d-lf_D35-5d-rt_vs_N6110-5d-rt_D35-5d-lf_vs_N6110-5d-lf
ko01100	Metabolism	Global and overview maps	Metabolic pathways	99/207 47.83%	5284/13139 40.22%	0.015161555147563	Zm00001eb016250;Zm00001eb021270;Zm00001eb021550;Zm00001eb021600;Zm00001eb021610;Zm00001eb021650;Zm00001eb025280;Zm00001eb026700;Zm00001eb027530;Zm00001eb027940;Zm00001eb028900;Zm00001eb030970;Zm00001eb048250;Zm00001eb064170;Zm00001eb066050;Zm00001eb066520;Zm00001eb077630;Zm00001eb090820;Zm00001eb096840;Zm00001eb104020;Zm00001eb105110;Zm00001eb113610;Zm00001eb115560;Zm00001eb115840;Zm00001eb116380…	99	https://www.genome.jp/dbget-bin/www_bget?ko01100	D35-3d-rt_vs_N6110-3d-rt_D35-3d-lf_vs_N6110-3d-lf_D35-5d-rt_vs_N6110-5d-rt_D35-5d-lf_vs_N6110-5d-lf
ko00350	Metabolism	Amino acid metabolism	Tyrosine metabolism	4/207 1.93%	64/13139 0.49%	0.0182274510652079	Zm00001eb026700;Zm00001eb171410;Zm00001eb174190;Zm00001eb236160	4	https://www.genome.jp/dbget-bin/www_bget?ko00350	D35-3d-rt_vs_N6110-3d-rt_D35-3d-lf_vs_N6110-3d-lf_D35-5d-rt_vs_N6110-5d-rt_D35-5d-lf_vs_N6110-5d-lf
ko00380	Metabolism	Amino acid metabolism	Tryptophan metabolism	5/207 2.42%	103/13139 0.78%	0.023367515237005	Zm00001eb123040;Zm00001eb170480;Zm00001eb205740;Zm00001eb396770;Zm00001eb433600	5	https://www.genome.jp/dbget-bin/www_bget?ko00380	D35-3d-rt_vs_N6110-3d-rt_D35-3d-lf_vs_N6110-3d-lf_D35-5d-rt_vs_N6110-5d-rt_D35-5d-lf_vs_N6110-5d-lf
ko04144	Cellular Processes	Transport and catabolism	Endocytosis	12/207 5.8%	439/13139 3.34%	0.0453456349068076	Zm00001eb104020;Zm00001eb138360;Zm00001eb154320;Zm00001eb172530;Zm00001eb184230;Zm00001eb389100;Zm00001eb410610;novel.2006;novel.3056;novel.3454;novel.4942;novel.636	12	https://www.genome.jp/dbget-bin/www_bget?ko04144	D35-3d-rt_vs_N6110-3d-rt_D35-3d-lf_vs_N6110-3d-lf_D35-5d-rt_vs_N6110-5d-rt_D35-5d-lf_vs_N6110-5d-lf
ko00600	Metabolism	Lipid metabolism	Sphingolipid metabolism	5/207 2.42%	124/13139 0.94%	0.0463384127236561	Zm00001eb113610;Zm00001eb178340;Zm00001eb235470;Zm00001eb309690;Zm00001eb342140	5	https://www.genome.jp/dbget-bin/www_bget?ko00600	D35-3d-rt_vs_N6110-3d-rt_D35-3d-lf_vs_N6110-3d-lf_D35-5d-rt_vs_N6110-5d-rt_D35-5d-lf_vs_N6110-5d-lf
ko00760	Metabolism	Metabolism of cofactors and vitamins	Nicotinate and nicotinamide metabolism	3/207 1.45%	52/13139 0.4%	0.0484906896883253	Zm00001eb127230;Zm00001eb399750;Zm00001eb413510	3	https://www.genome.jp/dbget-bin/www_bget?ko00760	D35-3d-rt_vs_N6110-3d-rt_D35-3d-lf_vs_N6110-3d-lf_D35-5d-rt_vs_N6110-5d-rt_D35-5d-lf_vs_N6110-5d-lf

## Sheet: S6
Table S6. Gene information for the DEGs identified in lant hormone signal transduction (ko04075) pathways.
ID	chr	start	end	strand	KEGG	KEGG pathway	GO	Pfam	TF-Family	D35-3d-rt	D35-5d-rt	D35-3d-st	D35-5d-st	N6110-3d-rt	N6110-5d-rt	N6110-3d-st	N6110-5d-st
Zm00001eb123570	chr3	14891930	14894847	-	K12126 phytochrome-interacting factor 3 | (RefSeq) transcription factor APG isoform X2 (A)	ko04075: Plant hormone signal transduction; ko04712: Circadian rhythm - plant	GO:0009941,chloroplast envelope; GO:0005634,nucleus; GO:0003677,DNA binding; GO:0003700,DNA-binding transcription factor activity; GO:0046983,protein dimerization activity; GO:0042538,hyperosmotic salinity response; GO:0006355,regulation of DNA-templated transcription; GO:0003674,molecular_function; GO:0003676,nucleic acid binding; GO:0005488,binding; GO:0097159,organic cyclic compound binding; G…	PF00010.29:Helix-loop-helix DNA-binding domain	bHLH	1.86423	6.37093	0.306933	0.3266	3.09957	4.1525	0.1	0.318633
Zm00001eb326150	chr7	171146164	171147882	-	K12126 phytochrome-interacting factor 3 | (RefSeq) transcription factor APG isoform X2 (A)	ko04075: Plant hormone signal transduction; ko04712: Circadian rhythm - plant	GO:0005634,nucleus; GO:0000981,DNA-binding transcription factor activity, RNA polymerase II-specific; GO:0046983,protein dimerization activity; GO:0000978,RNA polymerase II cis-regulatory region sequence-specific DNA binding; GO:0006357,regulation of transcription by RNA polymerase II; GO:0003674,molecular_function; GO:0003700,DNA-binding transcription factor activity; GO:0140110,transcription re…	PF00010.29:Helix-loop-helix DNA-binding domain	bHLH	12.5247	4.51857	0.0414667	0.0700333	6.40387	5.13937	0.0899333	0
Zm00001eb400660	chr9	154085814	154113989	+	K12126 phytochrome-interacting factor 3 | (RefSeq) transcription factor APG isoform X2 (A)	ko04075: Plant hormone signal transduction; ko04712: Circadian rhythm - plant	GO:0005634,nucleus; GO:0000981,DNA-binding transcription factor activity, RNA polymerase II-specific; GO:0046983,protein dimerization activity; GO:0000978,RNA polymerase II cis-regulatory region sequence-specific DNA binding; GO:0006357,regulation of transcription by RNA polymerase II; GO:0003674,molecular_function; GO:0003700,DNA-binding transcription factor activity; GO:0140110,transcription re…	PF00010.29:Helix-loop-helix DNA-binding domain	bHLH	9.7584	2.52417	0.0104333	0.0686667	5.5598	2.06577	0.0406333	0
Zm00001eb135040	chr3	115010739	115012281	-	K12126 phytochrome-interacting factor 3 | (RefSeq) transcription factor APG isoform X2 (A)	ko04075: Plant hormone signal transduction; ko04712: Circadian rhythm - plant	GO:0005634,nucleus; GO:0000981,DNA-binding transcription factor activity, RNA polymerase II-specific; GO:0046983,protein dimerization activity; GO:0000978,RNA polymerase II cis-regulatory region sequence-specific DNA binding; GO:0006357,regulation of transcription by RNA polymerase II; GO:0003674,molecular_function; GO:0003700,DNA-binding transcription factor activity; GO:0140110,transcription re…	PF00010.29:Helix-loop-helix DNA-binding domain	bHLH	6.4347	3.06473	0.100167	0.0152667	4.2681	1.5945	0	0.0701333
Zm00001eb334500	chr8	8834296	8836197	-	K12126 phytochrome-interacting factor 3 | (RefSeq) transcription factor APG isoform X2 (A)	ko04075: Plant hormone signal transduction; ko04712: Circadian rhythm - plant	GO:0005739,mitochondrion; GO:0005634,nucleus; GO:0003700,DNA-binding transcription factor activity; GO:0000981,DNA-binding transcription factor activity, RNA polymerase II-specific; GO:0046983,protein dimerization activity; GO:0000978,RNA polymerase II cis-regulatory region sequence-specific DNA binding; GO:0006357,regulation of transcription by RNA polymerase II; GO:0048766,root hair initiation;…	PF00010.29:Helix-loop-helix DNA-binding domain	bHLH	17.4306	5.1416	0.0247333	0	5.56217	4.10643	0	0.0234333
novel.1325	chr10	5572299	5573467	+	K12126 phytochrome-interacting factor 3 | (RefSeq) transcription factor APG isoform X2 (A)	ko04075: Plant hormone signal transduction; ko04712: Circadian rhythm - plant	GO:0005634,nucleus; GO:0000987,cis-regulatory region sequence-specific DNA binding; GO:0003700,DNA-binding transcription factor activity; GO:0000981,DNA-binding transcription factor activity, RNA polymerase II-specific; GO:0046983,protein dimerization activity; GO:0000978,RNA polymerase II cis-regulatory region sequence-specific DNA binding; GO:0048573,photoperiodism, flowering; GO:0010468,regula…	PF00010.29:Helix-loop-helix DNA-binding domain	bHLH	3.26113	3.8787	2.73547	4.9521	2.57193	2.19067	1.94697	1.48487
Zm00001eb258240	chr5	222835769	222839719	-	K12126 phytochrome-interacting factor 3 | (RefSeq) transcription factor APG isoform X2 (A)	ko04075: Plant hormone signal transduction; ko04712: Circadian rhythm - plant	GO:0005634,nucleus; GO:0003700,DNA-binding transcription factor activity; GO:0042802,identical protein binding; GO:0046983,protein dimerization activity; GO:0000976,transcription cis-regulatory region binding; GO:0048440,carpel development; GO:0007623,circadian rhythm; GO:0010154,fruit development; GO:0010187,negative regulation of seed germination; GO:0009409,response to cold; GO:0010114,respons…	PF00010.29:Helix-loop-helix DNA-binding domain	bHLH	1.46947	2.39523	6.00617	6.29627	2.71983	1.35257	6.3398	6.3173
Zm00001eb332400	chr8	1250934	1254390	+	K12126 phytochrome-interacting factor 3 | (RefSeq) uncharacterized protein LOC100382453 (A)	ko04075: Plant hormone signal transduction; ko04712: Circadian rhythm - plant	GO:0005634,nucleus; GO:0003677,DNA binding; GO:0003700,DNA-binding transcription factor activity; GO:0046983,protein dimerization activity; GO:0090229,negative regulation of red or far-red light signaling pathway; GO:0006355,regulation of DNA-templated transcription; GO:0003674,molecular_function; GO:0003676,nucleic acid binding; GO:0005488,binding; GO:0097159,organic cyclic compound binding; GO:…	PF00010.29:Helix-loop-helix DNA-binding domain	bHLH	0.6722	1.05423	21.1284	29.539	0.425133	0.326933	19.9222	21.9411
Zm00001eb417610	chr10	89523404	89526724	+	K12126 phytochrome-interacting factor 3 | (RefSeq) transcription factor APG isoform X2 (A)	ko04075: Plant hormone signal transduction; ko04712: Circadian rhythm - plant	GO:0005634,nucleus; GO:0003677,DNA binding; GO:0003700,DNA-binding transcription factor activity; GO:0046983,protein dimerization activity; GO:0090229,negative regulation of red or far-red light signaling pathway; GO:0006355,regulation of DNA-templated transcription; GO:0003674,molecular_function; GO:0003676,nucleic acid binding; GO:0005488,binding; GO:0097159,organic cyclic compound binding; GO:…	PF00010.29:Helix-loop-helix DNA-binding domain	bHLH	0.705633	0.358833	8.2825	7.4427	0.272767	0.239967	7.133	10.4488
novel.5828	chr5	221028045	221030219	.	K13413 mitogen-activated protein kinase kinase 4/5 [EC:2.7.12.2] | (RefSeq) MKK4 - putative MAPKK (A)	ko04016: MAPK signaling pathway - plant; ko04075: Plant hormone signal transduction; ko04626: Plant-pathogen interaction	GO:0009570,chloroplast stroma; GO:0005737,cytoplasm; GO:0005634,nucleus; GO:0005524,ATP binding; GO:0004708,MAP kinase kinase activity; GO:0106310,protein serine kinase activity; GO:0004674,protein serine/threonine kinase activity; GO:0004713,protein tyrosine kinase activity; GO:0098542,defense response to other organism; GO:0010227,floral organ abscission; GO:0010229,inflorescence development; G…	PF00069.28:Protein kinase domain	--	23.0449	29.1668	16.9551	16.957	28.5436	18.5146	11.0675	29.7023
Zm00001eb026010	chr1	115179539	115183191	-	K13415 protein brassinosteroid insensitive 1 [EC:2.7.10.1 2.7.11.1] | (RefSeq) brassinosteroid LRR receptor kinase BRI1 (A)	ko04075: Plant hormone signal transduction	GO:0016021,integral component of membrane; GO:0005886,plasma membrane; GO:0005524,ATP binding; GO:0106310,protein serine kinase activity; GO:0004674,protein serine/threonine kinase activity; GO:0009742,brassinosteroid mediated signaling pathway; GO:0009755,hormone-mediated signaling pathway; GO:0006468,protein phosphorylation; GO:0000166,nucleotide binding; GO:0003674,molecular_function; GO:00054…	PF13855.9:Leucine rich repeat	--	5.45293	5.33877	0.1323	0.0803667	7.7977	4.75933	0.251367	0.0835333
Zm00001eb055750	chr1	277192523	277197588	-	K13415 protein brassinosteroid insensitive 1 [EC:2.7.10.1 2.7.11.1] | (RefSeq) brassinosteroid LRR receptor kinase BRI1 (A)	ko04075: Plant hormone signal transduction	GO:0016021,integral component of membrane; GO:0009505,plant-type cell wall; GO:0005886,plasma membrane; GO:0009506,plasmodesma; GO:0005524,ATP binding; GO:0106310,protein serine kinase activity; GO:0004674,protein serine/threonine kinase activity; GO:0006468,protein phosphorylation; GO:0000166,nucleotide binding; GO:0003674,molecular_function; GO:0005488,binding; GO:0017076,purine nucleotide bind…	PF07714.20:Protein tyrosine and serine/threonine kinase	--	8.57673	4.16973	7.111	6.30607	5.4563	7.6773	7.2894	3.62523
Zm00001eb059030	chr1	289220034	289225083	-	K13415 protein brassinosteroid insensitive 1 [EC:2.7.10.1 2.7.11.1] | (RefSeq) brassinosteroid LRR receptor kinase BRI1 (A)	ko04075: Plant hormone signal transduction	GO:0016021,integral component of membrane; GO:0009505,plant-type cell wall; GO:0005886,plasma membrane; GO:0009506,plasmodesma; GO:0005524,ATP binding; GO:0106310,protein serine kinase activity; GO:0004674,protein serine/threonine kinase activity; GO:0006468,protein phosphorylation; GO:0000166,nucleotide binding; GO:0003674,molecular_function; GO:0005488,binding; GO:0017076,purine nucleotide bind…	PF07714.20:Protein tyrosine and serine/threonine kinase	--	7.1546	7.8512	2.904	7.69067	4.808	8.05123	2.0568	4.9345
Zm00001eb085590	chr2	74218637	74221794	+	K13415 protein brassinosteroid insensitive 1 [EC:2.7.10.1 2.7.11.1] | (RefSeq) brassinosteroid LRR receptor kinase BRI1 (A)	ko04075: Plant hormone signal transduction	GO:0005789,endoplasmic reticulum membrane; GO:0016021,integral component of membrane; GO:0005634,nucleus; GO:0005886,plasma membrane; GO:0005524,ATP binding; GO:0106310,protein serine kinase activity; GO:0004674,protein serine/threonine kinase activity; GO:0006952,defense response; GO:0031349,positive regulation of defense response; GO:1900426,positive regulation of defense response to bacterium;…	PF00069.28:Protein kinase domain	--	0.3537	0.588833	1.02543	4.27113	0.258633	0.9134	0.970833	1.86827
Zm00001eb099720	chr2	187379803	187383403	+	K13415 protein brassinosteroid insensitive 1 [EC:2.7.10.1 2.7.11.1] | (RefSeq) brassinosteroid LRR receptor kinase BRI1 (A)	ko04075: Plant hormone signal transduction	GO:0016021,integral component of membrane; GO:0005886,plasma membrane; GO:0005524,ATP binding; GO:0106310,protein serine kinase activity; GO:0004674,protein serine/threonine kinase activity; GO:0006468,protein phosphorylation; GO:0000166,nucleotide binding; GO:0003674,molecular_function; GO:0005488,binding; GO:0017076,purine nucleotide binding; GO:0030554,adenyl nucleotide binding; GO:0032553,rib…	PF13855.9:Leucine rich repeat	--	3.8498	9.43313	1.06587	1.05303	2.64803	5.46857	0.8377	0.728067
Zm00001eb143420	chr3	163772614	163780073	-	K13415 protein brassinosteroid insensitive 1 [EC:2.7.10.1 2.7.11.1] | (RefSeq) brassinosteroid LRR receptor kinase precursor (A)	ko04075: Plant hormone signal transduction	GO:0016021,integral component of membrane; GO:0005886,plasma membrane; GO:0005524,ATP binding; GO:0106310,protein serine kinase activity; GO:0004674,protein serine/threonine kinase activity; GO:0048658,anther wall tapetum development; GO:0009554,megasporogenesis; GO:0009556,microsporogenesis; GO:0006468,protein phosphorylation; GO:0000166,nucleotide binding; GO:0003674,molecular_function; GO:0005…	PF13855.9:Leucine rich repeat	--	0.498433	0.240467	0.7631	0.575033	0.2632	0.396933	0.635667	0.288433
Zm00001eb177520	chr4	68455780	68462402	-	K13415 protein brassinosteroid insensitive 1 [EC:2.7.10.1 2.7.11.1] | (RefSeq) brassinosteroid LRR receptor kinase precursor (A)	ko04075: Plant hormone signal transduction	GO:0016021,integral component of membrane; GO:0005886,plasma membrane; GO:0005524,ATP binding; GO:0106310,protein serine kinase activity; GO:0004674,protein serine/threonine kinase activity; GO:0009742,brassinosteroid mediated signaling pathway; GO:0009755,hormone-mediated signaling pathway; GO:0006468,protein phosphorylation; GO:0000166,nucleotide binding; GO:0003674,molecular_function; GO:00054…	PF13855.9:Leucine rich repeat	--	3.11343	3.8692	0.614533	1.90773	2.07287	4.5491	0.7191	1.21087
Zm00001eb184730	chr4	143780310	143782301	+	K13415 protein brassinosteroid insensitive 1 [EC:2.7.10.1 2.7.11.1] | (RefSeq) brassinosteroid LRR receptor kinase BRI1 (A)	ko04075: Plant hormone signal transduction	GO:0016021,integral component of membrane; GO:0005886,plasma membrane; GO:0005524,ATP binding; GO:0106310,protein serine kinase activity; GO:0004674,protein serine/threonine kinase activity; GO:0006468,protein phosphorylation; GO:0000166,nucleotide binding; GO:0003674,molecular_function; GO:0005488,binding; GO:0017076,purine nucleotide binding; GO:0030554,adenyl nucleotide binding; GO:0032553,rib…	PF07714.20:Protein tyrosine and serine/threonine kinase	--	0	0	0.028	0.5608	0	0	0.0341	0.233333
Zm00001eb216290	chr5	11400896	11404607	+	K13415 protein brassinosteroid insensitive 1 [EC:2.7.10.1 2.7.11.1] | (RefSeq) brassinosteroid LRR receptor kinase BRI1 (A)	ko04075: Plant hormone signal transduction	GO:0016021,integral component of membrane; GO:0005634,nucleus; GO:0000325,plant-type vacuole; GO:0005886,plasma membrane; GO:0009506,plasmodesma; GO:0005524,ATP binding; GO:0042802,identical protein binding; GO:0004672,protein kinase activity; GO:0006468,protein phosphorylation; GO:0000166,nucleotide binding; GO:0003674,molecular_function; GO:0005488,binding; GO:0017076,purine nucleotide binding;…	PF00069.28:Protein kinase domain	--	4.34553	3.66277	5.27437	3.62203	3.25203	5.33233	5.12637	1.89157
Zm00001eb236440	chr5	125934758	125940088	+	K13415 protein brassinosteroid insensitive 1 [EC:2.7.10.1 2.7.11.1] | (RefSeq) brassinosteroid LRR receptor kinase BRI1 (A)	ko04075: Plant hormone signal transduction	GO:0016021,integral component of membrane; GO:0005886,plasma membrane; GO:0005524,ATP binding; GO:0106310,protein serine kinase activity; GO:0004674,protein serine/threonine kinase activity; GO:0048658,anther wall tapetum development; GO:0009554,megasporogenesis; GO:0009556,microsporogenesis; GO:0006468,protein phosphorylation; GO:0000166,nucleotide binding; GO:0003674,molecular_function; GO:0005…	PF13855.9:Leucine rich repeat	--	0.976367	1.4497	1.36577	3.2318	0.458367	2.29293	1.42677	1.279
Zm00001eb268980	chr6	68175801	68178072	+	K13415 protein brassinosteroid insensitive 1 [EC:2.7.10.1 2.7.11.1] | (RefSeq) brassinosteroid LRR receptor kinase BRI1 (A)	ko04075: Plant hormone signal transduction	GO:0016021,integral component of membrane; GO:0005524,ATP binding; GO:0030246,carbohydrate binding; GO:0106310,protein serine kinase activity; GO:0004674,protein serine/threonine kinase activity; GO:0006468,protein phosphorylation; GO:0000166,nucleotide binding; GO:0003674,molecular_function; GO:0005488,binding; GO:0017076,purine nucleotide binding; GO:0030554,adenyl nucleotide binding; GO:003255…	PF00069.28:Protein kinase domain	--	0.4196	0.537267	0.444533	1.04663	0.319833	0.664033	0.362567	0.632867
Zm00001eb273370	chr6	98451062	98455008	-	K13415 protein brassinosteroid insensitive 1 [EC:2.7.10.1 2.7.11.1] | (RefSeq) brassinosteroid LRR receptor kinase precursor (A)	ko04075: Plant hormone signal transduction	GO:0016021,integral component of membrane; GO:0005886,plasma membrane; GO:0005524,ATP binding; GO:0042802,identical protein binding; GO:0001653,peptide receptor activity; GO:0106310,protein serine kinase activity; GO:0004674,protein serine/threonine kinase activity; GO:0004888,transmembrane signaling receptor activity; GO:0045851,pH reduction; GO:0006468,protein phosphorylation; GO:0031347,regula…	PF00069.28:Protein kinase domain	--	1.71903	4.05697	0.691467	1.83887	1.4395	4.0367	0.740533	0.787433
Zm00001eb288130	chr6	158291843	158295368	-	K13415 protein brassinosteroid insensitive 1 [EC:2.7.10.1 2.7.11.1] | (RefSeq) brassinosteroid LRR receptor kinase BRI1 (A)	ko04075: Plant hormone signal transduction	GO:0016021,integral component of membrane; GO:0005886,plasma membrane; GO:0009506,plasmodesma; GO:0005524,ATP binding; GO:0042802,identical protein binding; GO:0016301,kinase activity; GO:0004672,protein kinase activity; GO:0033612,receptor serine/threonine kinase binding; GO:0042742,defense response to bacterium; GO:0060548,negative regulation of cell death; GO:0031348,negative regulation of def…	PF07714.20:Protein tyrosine and serine/threonine kinase	--	5.7632	8.46127	2.7058	5.93797	4.09257	10.466	1.89503	6.13113
Zm00001eb299520	chr7	4216272	4221872	+	K13415 protein brassinosteroid insensitive 1 [EC:2.7.10.1 2.7.11.1] | (RefSeq) brassinosteroid LRR receptor kinase precursor (A)	ko04075: Plant hormone signal transduction	GO:0016021,integral component of membrane; GO:0009505,plant-type cell wall; GO:0005886,plasma membrane; GO:0009506,plasmodesma; GO:0005524,ATP binding; GO:0106310,protein serine kinase activity; GO:0004674,protein serine/threonine kinase activity; GO:0006468,protein phosphorylation; GO:0000166,nucleotide binding; GO:0003674,molecular_function; GO:0005488,binding; GO:0017076,purine nucleotide bind…	PF07714.20:Protein tyrosine and serine/threonine kinase	--	16.734	21.2534	5.36817	13.4483	16.8857	17.4676	7.20663	9.49953
Zm00001eb309030	chr7	83362136	83366832	-	K13415 protein brassinosteroid insensitive 1 [EC:2.7.10.1 2.7.11.1] | (RefSeq) brassinosteroid LRR receptor kinase precursor (A)	ko04075: Plant hormone signal transduction	GO:0016021,integral component of membrane; GO:0005886,plasma membrane; GO:0005524,ATP binding; GO:0106310,protein serine kinase activity; GO:0004674,protein serine/threonine kinase activity; GO:0009742,brassinosteroid mediated signaling pathway; GO:0009755,hormone-mediated signaling pathway; GO:0006468,protein phosphorylation; GO:0000166,nucleotide binding; GO:0003674,molecular_function; GO:00054…	PF13855.9:Leucine rich repeat	--	3.34307	7.06413	0.629633	0.769633	5.80313	4.7601	0.5166	0.4136
Zm00001eb313280	chr7	122704747	122708846	+	K13415 protein brassinosteroid insensitive 1 [EC:2.7.10.1 2.7.11.1] | (RefSeq) brassinosteroid LRR receptor kinase BRI1 (A)	ko04075: Plant hormone signal transduction	GO:0016021,integral component of membrane; GO:0005886,plasma membrane; GO:0005524,ATP binding; GO:0106310,protein serine kinase activity; GO:0004674,protein serine/threonine kinase activity; GO:0006468,protein phosphorylation; GO:0000166,nucleotide binding; GO:0003674,molecular_function; GO:0005488,binding; GO:0017076,purine nucleotide binding; GO:0030554,adenyl nucleotide binding; GO:0032553,rib…	PF13855.9:Leucine rich repeat	--	1.50507	3.0167	0.4007	0.400233	1.22243	2.15263	0.2212	0.325733
Zm00001eb326660	chr7	172116091	172120124	-	K13415 protein brassinosteroid insensitive 1 [EC:2.7.10.1 2.7.11.1] | (RefSeq) brassinosteroid LRR receptor kinase precursor (A)	ko04075: Plant hormone signal transduction	GO:0016021,integral component of membrane; GO:0031966,mitochondrial membrane; GO:0005739,mitochondrion; GO:0005886,plasma membrane; GO:0005524,ATP binding; GO:0106310,protein serine kinase activity; GO:0004674,protein serine/threonine kinase activity; GO:0002215,defense response to nematode; GO:0009825,multidimensional cell growth; GO:0006468,protein phosphorylation; GO:0009845,seed germination; …	PF13855.9:Leucine rich repeat	--	1.80623	2.83107	0.5311	1.4081	2.50457	3.5105	0.4768	1.3719
Zm00001eb101970	chr2	195296807	195297980	+	K13415 protein brassinosteroid insensitive 1 [EC:2.7.10.1 2.7.11.1] | (RefSeq) brassinosteroid LRR receptor kinase BRI1 (A)	ko04075: Plant hormone signal transduction	GO:0016021,integral component of membrane; GO:0005886,plasma membrane; GO:0005524,ATP binding; GO:0004672,protein kinase activity; GO:0006468,protein phosphorylation; GO:0000166,nucleotide binding; GO:0003674,molecular_function; GO:0005488,binding; GO:0017076,purine nucleotide binding; GO:0030554,adenyl nucleotide binding; GO:0032553,ribonucleotide binding; GO:0032555,purine ribonucleotide bindin…	PF07714.20:Protein tyrosine and serine/threonine kinase	--	0.402033	0.345	1.19877	2.34777	0.185	2.04897	3.81903	0.9425
Zm00001eb118740	chr3	1280043	1284858	+	K13415 protein brassinosteroid insensitive 1 [EC:2.7.10.1 2.7.11.1] | (RefSeq) brassinosteroid LRR receptor kinase BRI1 (A)	ko04075: Plant hormone signal transduction	GO:0016021,integral component of membrane; GO:0005886,plasma membrane; GO:0005524,ATP binding; GO:0106310,protein serine kinase activity; GO:0004674,protein serine/threonine kinase activity; GO:0006468,protein phosphorylation; GO:0000166,nucleotide binding; GO:0003674,molecular_function; GO:0005488,binding; GO:0017076,purine nucleotide binding; GO:0030554,adenyl nucleotide binding; GO:0032553,rib…	PF00069.28:Protein kinase domain	--	0.282467	1.15293	1.4499	2.11787	0.770067	0.585067	1.44283	2.0018
Zm00001eb149650	chr3	190466731	190474020	-	K13415 protein brassinosteroid insensitive 1 [EC:2.7.10.1 2.7.11.1] | (RefSeq) brassinosteroid LRR receptor kinase BRI1 (A)	ko04075: Plant hormone signal transduction	GO:0016021,integral component of membrane; GO:0005886,plasma membrane; GO:0005524,ATP binding; GO:0004672,protein kinase activity; GO:0006468,protein phosphorylation; GO:0000166,nucleotide binding; GO:0003674,molecular_function; GO:0005488,binding; GO:0017076,purine nucleotide binding; GO:0030554,adenyl nucleotide binding; GO:0032553,ribonucleotide binding; GO:0032555,purine ribonucleotide bindin…	PF07714.20:Protein tyrosine and serine/threonine kinase	--	2.81173	1.08927	8.07767	7.11263	1.09437	3.1272	7.23653	3.86477
Zm00001eb174570	chr4	43416690	43419670	+	K13415 protein brassinosteroid insensitive 1 [EC:2.7.10.1 2.7.11.1] | (RefSeq) brassinosteroid LRR receptor kinase BRI1 (A)	ko04075: Plant hormone signal transduction	GO:0016021,integral component of membrane; GO:0005524,ATP binding; GO:0106310,protein serine kinase activity; GO:0004674,protein serine/threonine kinase activity; GO:0006468,protein phosphorylation; GO:0080092,regulation of pollen tube growth; GO:0000166,nucleotide binding; GO:0003674,molecular_function; GO:0005488,binding; GO:0017076,purine nucleotide binding; GO:0030554,adenyl nucleotide bindin…	PF00069.28:Protein kinase domain	--	0.1367	0.744733	0.1264	0.0916667	0.274767	0.361933	0.153167	0.0842
Zm00001eb179320	chr4	83268502	83270930	-	K13415 protein brassinosteroid insensitive 1 [EC:2.7.10.1 2.7.11.1] | (RefSeq) brassinosteroid LRR receptor kinase BRI1 (A)	ko04075: Plant hormone signal transduction	GO:0016021,integral component of membrane; GO:0005634,nucleus; GO:0000325,plant-type vacuole; GO:0005886,plasma membrane; GO:0009506,plasmodesma; GO:0005524,ATP binding; GO:0042802,identical protein binding; GO:0004672,protein kinase activity; GO:0006468,protein phosphorylation; GO:0000166,nucleotide binding; GO:0003674,molecular_function; GO:0005488,binding; GO:0017076,purine nucleotide binding;…	PF07714.20:Protein tyrosine and serine/threonine kinase	--	0.107967	1.40563	0.0299333	0.575167	0.180867	0.650867	0.0694667	0.3527
Zm00001eb184710	chr4	143750717	143754393	-	K13415 protein brassinosteroid insensitive 1 [EC:2.7.10.1 2.7.11.1] | (RefSeq) brassinosteroid LRR receptor kinase BRI1 (A)	ko04075: Plant hormone signal transduction	GO:0032541,cortical endoplasmic reticulum; GO:0005789,endoplasmic reticulum membrane; GO:0016021,integral component of membrane; GO:0005634,nucleus; GO:1990578,perinuclear endoplasmic reticulum membrane; GO:0005886,plasma membrane; GO:0005524,ATP binding; GO:0106310,protein serine kinase activity; GO:0004674,protein serine/threonine kinase activity; GO:0006952,defense response; GO:0006468,protein…	PF00069.28:Protein kinase domain	--	0.0700333	0.0684333	2.96747	13.9175	0.0818333	0.6275	2.98787	10.4975
Zm00001eb225970	chr5	53123047	53126998	+	K13415 protein brassinosteroid insensitive 1 [EC:2.7.10.1 2.7.11.1] | (RefSeq) brassinosteroid LRR receptor kinase BRI1 (A)	ko04075: Plant hormone signal transduction	GO:0016021,integral component of membrane; GO:0005886,plasma membrane; GO:0005524,ATP binding; GO:0042802,identical protein binding; GO:0001653,peptide receptor activity; GO:0106310,protein serine kinase activity; GO:0004674,protein serine/threonine kinase activity; GO:0004888,transmembrane signaling receptor activity; GO:0045851,pH reduction; GO:0006468,protein phosphorylation; GO:0031347,regula…	PF13855.9:Leucine rich repeat	--	2.39727	5.9738	0.0220667	0.0459667	1.72073	1.92887	0.017	0.0523667
Zm00001eb247150	chr5	188154817	188161165	-	K13415 protein brassinosteroid insensitive 1 [EC:2.7.10.1 2.7.11.1] | (RefSeq) brassinosteroid LRR receptor kinase BRI1 (A)	ko04075: Plant hormone signal transduction	GO:0032541,cortical endoplasmic reticulum; GO:0005789,endoplasmic reticulum membrane; GO:0016021,integral component of membrane; GO:0005634,nucleus; GO:1990578,perinuclear endoplasmic reticulum membrane; GO:0005886,plasma membrane; GO:0005524,ATP binding; GO:0106310,protein serine kinase activity; GO:0004674,protein serine/threonine kinase activity; GO:0006952,defense response; GO:0006468,protein…	PF13855.9:Leucine rich repeat	--	0.229933	0.188933	0.449967	1.4386	0.303933	0.535267	0.895433	1.28197
Zm00001eb311540	chr7	107933774	107938091	+	K13415 protein brassinosteroid insensitive 1 [EC:2.7.10.1 2.7.11.1] | (RefSeq) brassinosteroid LRR receptor kinase BRI1 (A)	ko04075: Plant hormone signal transduction	GO:0016021,integral component of membrane; GO:0005777,peroxisome; GO:0005886,plasma membrane; GO:0005524,ATP binding; GO:0004672,protein kinase activity; GO:0006468,protein phosphorylation; GO:0000166,nucleotide binding; GO:0003674,molecular_function; GO:0005488,binding; GO:0017076,purine nucleotide binding; GO:0030554,adenyl nucleotide binding; GO:0032553,ribonucleotide binding; GO:0032555,purin…	PF07714.20:Protein tyrosine and serine/threonine kinase	--	1.24653	1.78363	0.437133	0.582833	0.9166	0.8569	0.3295	0.6798
Zm00001eb364710	chr8	168503257	168504085	-	K13415 protein brassinosteroid insensitive 1 [EC:2.7.10.1 2.7.11.1] | (RefSeq) brassinosteroid LRR receptor kinase precursor (A)	ko04075: Plant hormone signal transduction	GO:0016021,integral component of membrane; GO:0005886,plasma membrane; GO:0005524,ATP binding; GO:0106310,protein serine kinase activity; GO:0004674,protein serine/threonine kinase activity; GO:0048658,anther wall tapetum development; GO:0009554,megasporogenesis; GO:0009556,microsporogenesis; GO:0006468,protein phosphorylation; GO:0000166,nucleotide binding; GO:0003674,molecular_function; GO:0005…	PF00069.28:Protein kinase domain	--	1.8353	3.819	1.40203	5.42023	4.4433	4.05253	2.31143	3.08787
Zm00001eb029740	chr1	162369428	162374720	-	K13415 protein brassinosteroid insensitive 1 [EC:2.7.10.1 2.7.11.1] | (RefSeq) brassinosteroid LRR receptor kinase BRI1 (A)	ko04075: Plant hormone signal transduction	GO:0005789,endoplasmic reticulum membrane; GO:0016021,integral component of membrane; GO:0005634,nucleus; GO:0005886,plasma membrane; GO:0005524,ATP binding; GO:0106310,protein serine kinase activity; GO:0004674,protein serine/threonine kinase activity; GO:0006952,defense response; GO:0031349,positive regulation of defense response; GO:1900426,positive regulation of defense response to bacterium;…	PF00069.28:Protein kinase domain	--	3.1913	2.4925	5.26127	5.62333	1.84177	5.46507	4.19117	2.8101
Zm00001eb074400	chr2	20174776	20177792	-	K13415 protein brassinosteroid insensitive 1 [EC:2.7.10.1 2.7.11.1] | (RefSeq) brassinosteroid LRR receptor kinase precursor (A)	ko04075: Plant hormone signal transduction	GO:0016021,integral component of membrane; GO:0005886,plasma membrane; GO:0009506,plasmodesma; GO:0090406,pollen tube; GO:0005524,ATP binding; GO:0106310,protein serine kinase activity; GO:0004674,protein serine/threonine kinase activity; GO:0009755,hormone-mediated signaling pathway; GO:0010183,pollen tube guidance; GO:0006468,protein phosphorylation; GO:0000166,nucleotide binding; GO:0003674,mo…	PF13855.9:Leucine rich repeat	--	0.0544	0.1521	0.0314333	0.0662667	0.527033	0.657533	0.185033	0.00586667
Zm00001eb142560	chr3	158937127	158941932	-	K13415 protein brassinosteroid insensitive 1 [EC:2.7.10.1 2.7.11.1] | (RefSeq) brassinosteroid LRR receptor kinase precursor (A)	ko04075: Plant hormone signal transduction	GO:0005789,endoplasmic reticulum membrane; GO:0016021,integral component of membrane; GO:0005886,plasma membrane; GO:0005524,ATP binding; GO:0001653,peptide receptor activity; GO:0033612,receptor serine/threonine kinase binding; GO:0005102,signaling receptor binding; GO:0004675,transmembrane receptor protein serine/threonine kinase activity; GO:0042742,defense response to bacterium; GO:0002229,de…	PF00069.28:Protein kinase domain	--	2.79807	3.2211	5.57367	4.24677	3.28887	1.73483	5.33563	3.75853
Zm00001eb177640	chr4	69453071	69456372	+	K13415 protein brassinosteroid insensitive 1 [EC:2.7.10.1 2.7.11.1] | (RefSeq) brassinosteroid LRR receptor kinase precursor (A)	ko04075: Plant hormone signal transduction	GO:0016021,integral component of membrane; GO:0005524,ATP binding; GO:0106310,protein serine kinase activity; GO:0004674,protein serine/threonine kinase activity; GO:0006468,protein phosphorylation; GO:0000166,nucleotide binding; GO:0003674,molecular_function; GO:0005488,binding; GO:0017076,purine nucleotide binding; GO:0030554,adenyl nucleotide binding; GO:0032553,ribonucleotide binding; GO:0032…	PF07714.20:Protein tyrosine and serine/threonine kinase	--	26.8222	39.2884	11.1192	10.3479	24.9689	16.1144	9.18143	6.83427
Zm00001eb186420	chr4	157075110	157077548	-	K13415 protein brassinosteroid insensitive 1 [EC:2.7.10.1 2.7.11.1] | (RefSeq) brassinosteroid LRR receptor kinase precursor (A)	ko04075: Plant hormone signal transduction	GO:0016021,integral component of membrane; GO:0005886,plasma membrane; GO:0009506,plasmodesma; GO:0005524,ATP binding; GO:0004672,protein kinase activity; GO:0006468,protein phosphorylation; GO:0000166,nucleotide binding; GO:0003674,molecular_function; GO:0005488,binding; GO:0017076,purine nucleotide binding; GO:0030554,adenyl nucleotide binding; GO:0032553,ribonucleotide binding; GO:0032555,puri…	PF07714.20:Protein tyrosine and serine/threonine kinase	--	24.1563	32.9507	16.3306	18.4887	42.9843	17.841	18.8032	17.2209
Zm00001eb226000	chr5	53132130	53137931	-	K13415 protein brassinosteroid insensitive 1 [EC:2.7.10.1 2.7.11.1] | (RefSeq) brassinosteroid LRR receptor kinase precursor (A)	ko04075: Plant hormone signal transduction	GO:0016021,integral component of membrane; GO:0005886,plasma membrane; GO:0005524,ATP binding; GO:0042802,identical protein binding; GO:0001653,peptide receptor activity; GO:0106310,protein serine kinase activity; GO:0004674,protein serine/threonine kinase activity; GO:0004888,transmembrane signaling receptor activity; GO:0045851,pH reduction; GO:0006468,protein phosphorylation; GO:0031347,regula…	PF00069.28:Protein kinase domain	--	1.48183	2.269	0.967467	1.59927	1.65773	3.50547	0.4639	0.424433
Zm00001eb226210	chr5	54501266	54503549	+	K13415 protein brassinosteroid insensitive 1 [EC:2.7.10.1 2.7.11.1] | (RefSeq) brassinosteroid LRR receptor kinase BRI1 (A)	ko04075: Plant hormone signal transduction	GO:0005524,ATP binding; GO:0106310,protein serine kinase activity; GO:0004674,protein serine/threonine kinase activity; GO:0006468,protein phosphorylation; GO:0000166,nucleotide binding; GO:0003674,molecular_function; GO:0005488,binding; GO:0017076,purine nucleotide binding; GO:0030554,adenyl nucleotide binding; GO:0032553,ribonucleotide binding; GO:0032555,purine ribonucleotide binding; GO:00325…	PF07714.20:Protein tyrosine and serine/threonine kinase	--	7.92623	14.9942	4.8395	7.6236	10.8206	4.14023	9.07993	8.0557
Zm00001eb227890	chr5	62534136	62535079	+	K13415 protein brassinosteroid insensitive 1 [EC:2.7.10.1 2.7.11.1] | (RefSeq) brassinosteroid LRR receptor kinase BRI1 (A)	ko04075: Plant hormone signal transduction	--	--	--	0.478667	0.578933	0.534833	0.5028	1.27393	1.63797	1.3048	0.6076
Zm00001eb232500	chr5	83020043	83023847	-	K13415 protein brassinosteroid insensitive 1 [EC:2.7.10.1 2.7.11.1] | (RefSeq) brassinosteroid LRR receptor kinase precursor (A)	ko04075: Plant hormone signal transduction	GO:0016021,integral component of membrane; GO:0005886,plasma membrane; GO:0005524,ATP binding; GO:0042802,identical protein binding; GO:0001653,peptide receptor activity; GO:0106310,protein serine kinase activity; GO:0004674,protein serine/threonine kinase activity; GO:0004888,transmembrane signaling receptor activity; GO:0045851,pH reduction; GO:0006468,protein phosphorylation; GO:0031347,regula…	PF00069.28:Protein kinase domain	--	1.27807	1.11573	0.478067	0.531633	0.576067	1.33793	0.254667	0.1324
Zm00001eb233370	chr5	88885811	88888371	+	K13415 protein brassinosteroid insensitive 1 [EC:2.7.10.1 2.7.11.1] | (RefSeq) brassinosteroid LRR receptor kinase BRI1 (A)	ko04075: Plant hormone signal transduction	GO:0016021,integral component of membrane; GO:0005886,plasma membrane; GO:0005524,ATP binding; GO:0106310,protein serine kinase activity; GO:0004674,protein serine/threonine kinase activity; GO:0006468,protein phosphorylation; GO:0080092,regulation of pollen tube growth; GO:0000166,nucleotide binding; GO:0003674,molecular_function; GO:0005488,binding; GO:0017076,purine nucleotide binding; GO:0030…	PF07714.20:Protein tyrosine and serine/threonine kinase	--	0.0620667	0.239167	0.00726667	0.00753333	0.885567	0.544067	0.0207333	0.0145333
Zm00001eb360810	chr8	156664395	156665742	-	K13415 protein brassinosteroid insensitive 1 [EC:2.7.10.1 2.7.11.1] | (RefSeq) brassinosteroid LRR receptor kinase BRI1 (A)	ko04075: Plant hormone signal transduction	GO:0032541,cortical endoplasmic reticulum; GO:0005789,endoplasmic reticulum membrane; GO:0016021,integral component of membrane; GO:0005634,nucleus; GO:1990578,perinuclear endoplasmic reticulum membrane; GO:0005886,plasma membrane; GO:0005524,ATP binding; GO:0106310,protein serine kinase activity; GO:0004674,protein serine/threonine kinase activity; GO:0006952,defense response; GO:0006468,protein…	PF07714.20:Protein tyrosine and serine/threonine kinase	--	8.10413	10.3534	1.76033	1.39863	2.03893	8.66057	1.01347	0.4791
Zm00001eb424770	chr10	127496580	127499948	+	K13415 protein brassinosteroid insensitive 1 [EC:2.7.10.1 2.7.11.1] | (RefSeq) brassinosteroid LRR receptor kinase BRI1 (A)	ko04075: Plant hormone signal transduction	GO:0016021,integral component of membrane; GO:0005886,plasma membrane; GO:0005524,ATP binding; GO:0004672,protein kinase activity; GO:0006468,protein phosphorylation; GO:0000166,nucleotide binding; GO:0003674,molecular_function; GO:0005488,binding; GO:0017076,purine nucleotide binding; GO:0030554,adenyl nucleotide binding; GO:0032553,ribonucleotide binding; GO:0032555,purine ribonucleotide bindin…	PF07714.20:Protein tyrosine and serine/threonine kinase	--	1.57113	2.56507	2.99223	2.75243	2.98273	2.61367	2.60767	1.805
Zm00001eb002830	chr1	7953030	7955203	-	K13422 transcription factor MYC2 | (RefSeq) transcription factor MYC2 (A)	ko04016: MAPK signaling pathway - plant; ko04075: Plant hormone signal transduction	GO:0005737,cytoplasm; GO:0005634,nucleus; GO:0003700,DNA-binding transcription factor activity; GO:0046983,protein dimerization activity; GO:0043565,sequence-specific DNA binding; GO:0006952,defense response; GO:0031347,regulation of defense response; GO:0006355,regulation of DNA-templated transcription; GO:0003674,molecular_function; GO:0140110,transcription regulator activity; GO:0005488,bindin…	PF00010.29:Helix-loop-helix DNA-binding domain	bHLH	34.1617	37.6182	0.175267	0.548	30.9374	42.543	0.192033	0.559667
Zm00001eb024330	chr1	99764540	99767233	-	K13422 transcription factor MYC2 | (RefSeq) myc transcription factor 7 (A)	ko04016: MAPK signaling pathway - plant; ko04075: Plant hormone signal transduction	GO:0005634,nucleus; GO:0003700,DNA-binding transcription factor activity; GO:0046983,protein dimerization activity; GO:0000976,transcription cis-regulatory region binding; GO:0006355,regulation of DNA-templated transcription; GO:0003674,molecular_function; GO:0140110,transcription regulator activity; GO:0005488,binding; GO:0005515,protein binding; GO:0001067,transcription regulatory region nuclei…	PF14215.9:bHLH-MYC and R2R3-MYB transcription factors N-terminal	bHLH	33.983	61.6024	33.813	52.9009	32.6411	37.3162	25.1163	47.2665
Zm00001eb052150	chr1	264089185	264092156	-	K13422 transcription factor MYC2 | (RefSeq) transcription factor MYC2 (A)	ko04016: MAPK signaling pathway - plant; ko04075: Plant hormone signal transduction	GO:0005634,nucleus; GO:0003677,DNA binding; GO:0003700,DNA-binding transcription factor activity; GO:0046983,protein dimerization activity; GO:0007029,endoplasmic reticulum organization; GO:0006355,regulation of DNA-templated transcription; GO:0003674,molecular_function; GO:0003676,nucleic acid binding; GO:0005488,binding; GO:0097159,organic cyclic compound binding; GO:1901363,heterocyclic compou…	PF00010.29:Helix-loop-helix DNA-binding domain	bHLH	13.8123	3.0121	1.8358	0.565133	13.2011	3.8337	1.29023	0.458
Zm00001eb160210	chr3	225397193	225402604	+	K13422 transcription factor MYC2 | (RefSeq) transcription factor MYC2 (A)	ko04016: MAPK signaling pathway - plant; ko04075: Plant hormone signal transduction	GO:0005634,nucleus; GO:0003677,DNA binding; GO:0003700,DNA-binding transcription factor activity; GO:0046983,protein dimerization activity; GO:0006355,regulation of DNA-templated transcription; GO:0003674,molecular_function; GO:0003676,nucleic acid binding; GO:0005488,binding; GO:0097159,organic cyclic compound binding; GO:1901363,heterocyclic compound binding; GO:0140110,transcription regulator …	PF00010.29:Helix-loop-helix DNA-binding domain	bHLH	8.37783	19.2452	0.1782	0.8495	8.80827	10.9001	0.0607333	0.978833
Zm00001eb357120	chr8	142642486	142648523	-	K13422 transcription factor MYC2 | (RefSeq) transcription factor MYC2 (A)	ko04016: MAPK signaling pathway - plant; ko04075: Plant hormone signal transduction	GO:0005634,nucleus; GO:0003677,DNA binding; GO:0003700,DNA-binding transcription factor activity; GO:0046983,protein dimerization activity; GO:0006355,regulation of DNA-templated transcription; GO:0003674,molecular_function; GO:0003676,nucleic acid binding; GO:0005488,binding; GO:0097159,organic cyclic compound binding; GO:1901363,heterocyclic compound binding; GO:0140110,transcription regulator …	PF00010.29:Helix-loop-helix DNA-binding domain	bHLH	0.168167	0.283467	0.600633	1.9852	0.175467	0.217733	0.7945	2.0338
Zm00001eb390330	chr9	117231841	117234800	-	K13422 transcription factor MYC2 | (RefSeq) transcription factor MYC2 (A)	ko04016: MAPK signaling pathway - plant; ko04075: Plant hormone signal transduction	GO:0005634,nucleus; GO:0003700,DNA-binding transcription factor activity; GO:0046983,protein dimerization activity; GO:0000976,transcription cis-regulatory region binding; GO:0006355,regulation of DNA-templated transcription; GO:0003674,molecular_function; GO:0140110,transcription regulator activity; GO:0005488,binding; GO:0005515,protein binding; GO:0001067,transcription regulatory region nuclei…	PF14215.9:bHLH-MYC and R2R3-MYB transcription factors N-terminal	bHLH	16.1853	40.0148	11.9115	16.3649	19.8724	22.4139	7.52873	19.9292
Zm00001eb025850	chr1	114024167	114026192	-	K13422 transcription factor MYC2 | (RefSeq) transcription factor MYC2 (A)	ko04016: MAPK signaling pathway - plant; ko04075: Plant hormone signal transduction	GO:0005634,nucleus; GO:0003677,DNA binding; GO:0003700,DNA-binding transcription factor activity; GO:0046983,protein dimerization activity; GO:0007029,endoplasmic reticulum organization; GO:0006355,regulation of DNA-templated transcription; GO:0003674,molecular_function; GO:0003676,nucleic acid binding; GO:0005488,binding; GO:0097159,organic cyclic compound binding; GO:1901363,heterocyclic compou…	PF00010.29:Helix-loop-helix DNA-binding domain	bHLH	0.554633	7.3417	0.484	4.3897	1.22413	6.64207	3.28977	2.77937
Zm00001eb037440	chr1	201165746	201166970	-	K13422 transcription factor MYC2 | (RefSeq) myc transcription factor 7 (A)	ko04016: MAPK signaling pathway - plant; ko04075: Plant hormone signal transduction	GO:0005737,cytoplasm; GO:0005634,nucleus; GO:0003700,DNA-binding transcription factor activity; GO:0046983,protein dimerization activity; GO:0000976,transcription cis-regulatory region binding; GO:0010629,negative regulation of gene expression; GO:0006355,regulation of DNA-templated transcription; GO:0003674,molecular_function; GO:0140110,transcription regulator activity; GO:0005488,binding; GO:0…	PF00010.29:Helix-loop-helix DNA-binding domain	bHLH	0.456633	0.603867	5.01273	6.4921	1.11677	0.472	4.6316	8.69547
Zm00001eb055830	chr1	277470297	277472857	-	K13422 transcription factor MYC2 | (RefSeq) transcription factor MYC2 (A)	ko04016: MAPK signaling pathway - plant; ko04075: Plant hormone signal transduction	GO:0005634,nucleus; GO:0003700,DNA-binding transcription factor activity; GO:0046983,protein dimerization activity; GO:0000976,transcription cis-regulatory region binding; GO:0006355,regulation of DNA-templated transcription; GO:0003674,molecular_function; GO:0140110,transcription regulator activity; GO:0005488,binding; GO:0005515,protein binding; GO:0001067,transcription regulatory region nuclei…	PF00010.29:Helix-loop-helix DNA-binding domain	bHLH	28.2331	16.4897	8.20007	3.17373	28.3969	36.6711	5.5226	2.91597
Zm00001eb056760	chr1	281358921	281360093	+	K13422 transcription factor MYC2 | (RefSeq) myc transcription factor 7 (A)	ko04016: MAPK signaling pathway - plant; ko04075: Plant hormone signal transduction	GO:0005634,nucleus; GO:0003677,DNA binding; GO:0046983,protein dimerization activity; GO:0006355,regulation of DNA-templated transcription; GO:0009414,response to water deprivation; GO:0003674,molecular_function; GO:0003676,nucleic acid binding; GO:0005488,binding; GO:0097159,organic cyclic compound binding; GO:1901363,heterocyclic compound binding; GO:0005515,protein binding; GO:0006139,nucleoba…	PF00010.29:Helix-loop-helix DNA-binding domain	bHLH	37.4129	58.9544	16.5179	17.14	29.115	44.7455	6.11707	54.7805
Zm00001eb142500	chr3	158660954	158664268	+	K13422 transcription factor MYC2 | (RefSeq) transcription factor MYC2 (A)	ko04016: MAPK signaling pathway - plant; ko04075: Plant hormone signal transduction	GO:0005634,nucleus; GO:0000987,cis-regulatory region sequence-specific DNA binding; GO:0001046,core promoter sequence-specific DNA binding; GO:0003677,DNA binding; GO:0003700,DNA-binding transcription factor activity; GO:0046983,protein dimerization activity; GO:0043565,sequence-specific DNA binding; GO:0000976,transcription cis-regulatory region binding; GO:0009738,abscisic acid-activated signal…	PF00010.29:Helix-loop-helix DNA-binding domain	bHLH	3.50763	15.1115	10.9365	13.5672	1.13533	2.6326	11.706	9.03607
Zm00001eb215740	chr5	10136352	10138887	+	K13422 transcription factor MYC2 | (RefSeq) transcription factor MYC2 (A)	ko04016: MAPK signaling pathway - plant; ko04075: Plant hormone signal transduction	GO:0005634,nucleus; GO:0003700,DNA-binding transcription factor activity; GO:0046983,protein dimerization activity; GO:0000976,transcription cis-regulatory region binding; GO:0006355,regulation of DNA-templated transcription; GO:0003674,molecular_function; GO:0140110,transcription regulator activity; GO:0005488,binding; GO:0005515,protein binding; GO:0001067,transcription regulatory region nuclei…	PF00010.29:Helix-loop-helix DNA-binding domain	bHLH	6.142	5.41533	2.55537	0.652067	2.57337	7.88367	1.15593	0.662567
Zm00001eb228320	chr5	64084402	64086560	+	K13422 transcription factor MYC2 | (RefSeq) transcription factor MYC2 (A)	ko04016: MAPK signaling pathway - plant; ko04075: Plant hormone signal transduction	GO:0005737,cytoplasm; GO:0005634,nucleus; GO:0003700,DNA-binding transcription factor activity; GO:0046983,protein dimerization activity; GO:0043565,sequence-specific DNA binding; GO:0006952,defense response; GO:0031347,regulation of defense response; GO:0006355,regulation of DNA-templated transcription; GO:0003674,molecular_function; GO:0140110,transcription regulator activity; GO:0005488,bindin…	PF00010.29:Helix-loop-helix DNA-binding domain	bHLH	42.274	96.602	34.2355	19.1012	129.932	76.1929	28.3556	20.7318
Zm00001eb284130	chr6	143121900	143123007	-	K13422 transcription factor MYC2 | (RefSeq) transcription factor MYC2 (A)	ko04016: MAPK signaling pathway - plant; ko04075: Plant hormone signal transduction	GO:0005634,nucleus; GO:0003677,DNA binding; GO:0003700,DNA-binding transcription factor activity; GO:0046983,protein dimerization activity; GO:0006355,regulation of DNA-templated transcription; GO:0003674,molecular_function; GO:0003676,nucleic acid binding; GO:0005488,binding; GO:0097159,organic cyclic compound binding; GO:1901363,heterocyclic compound binding; GO:0140110,transcription regulator …	PF00010.29:Helix-loop-helix DNA-binding domain	bHLH	3.14703	2.8542	1.17967	1.00457	3.68333	3.4632	0.445867	1.23863
Zm00001eb429330	chr10	141187279	141196584	+	K13422 transcription factor MYC2 | (RefSeq) transcription factor MYC2 (A)	ko04016: MAPK signaling pathway - plant; ko04075: Plant hormone signal transduction	GO:0005634,nucleus; GO:0003677,DNA binding; GO:0046983,protein dimerization activity; GO:0003674,molecular_function; GO:0003676,nucleic acid binding; GO:0005488,binding; GO:0097159,organic cyclic compound binding; GO:1901363,heterocyclic compound binding; GO:0005515,protein binding; GO:0005575,cellular_component; GO:0005622,intracellular anatomical structure; GO:0043226,organelle; GO:0043227,memb…	PF14215.9:bHLH-MYC and R2R3-MYB transcription factors N-terminal	bHLH	19.5323	0.183633	3.06503	0.674	3.29563	0.382233	2.04923	0.701267
Zm00001eb052200	chr1	264277713	264283426	-	K13422 transcription factor MYC2 | (RefSeq) myc transcription factor 7 (A)	ko04016: MAPK signaling pathway - plant; ko04075: Plant hormone signal transduction	GO:0005634,nucleus; GO:0003677,DNA binding; GO:0003700,DNA-binding transcription factor activity; GO:0046983,protein dimerization activity; GO:0007029,endoplasmic reticulum organization; GO:0006355,regulation of DNA-templated transcription; GO:0003674,molecular_function; GO:0003676,nucleic acid binding; GO:0005488,binding; GO:0097159,organic cyclic compound binding; GO:1901363,heterocyclic compou…	PF00010.29:Helix-loop-helix DNA-binding domain	bHLH	5.32257	4.64143	0.0319	0.0271333	9.72167	4.30927	0.0247	0.00666667
Zm00001eb052210	chr1	264331615	264339108	-	K13422 transcription factor MYC2 | (RefSeq) transcription factor MYC2 (A)	ko04016: MAPK signaling pathway - plant; ko04075: Plant hormone signal transduction	GO:0005634,nucleus; GO:0003700,DNA-binding transcription factor activity; GO:0046983,protein dimerization activity; GO:0000976,transcription cis-regulatory region binding; GO:0006355,regulation of DNA-templated transcription; GO:0003674,molecular_function; GO:0140110,transcription regulator activity; GO:0005488,binding; GO:0005515,protein binding; GO:0001067,transcription regulatory region nuclei…	PF00010.29:Helix-loop-helix DNA-binding domain	bHLH	0.655267	1.04653	0.016	0	1.36177	1.31897	0	0.0766667
Zm00001eb113220	chr2	229823485	229826024	+	K13422 transcription factor MYC2 | (RefSeq) transcription factor MYC2 (A)	ko04016: MAPK signaling pathway - plant; ko04075: Plant hormone signal transduction	GO:0005634,nucleus; GO:0000987,cis-regulatory region sequence-specific DNA binding; GO:0001046,core promoter sequence-specific DNA binding; GO:0003677,DNA binding; GO:0003700,DNA-binding transcription factor activity; GO:0046983,protein dimerization activity; GO:0043565,sequence-specific DNA binding; GO:0000976,transcription cis-regulatory region binding; GO:0009738,abscisic acid-activated signal…	PF00010.29:Helix-loop-helix DNA-binding domain	bHLH	0.879167	0.811633	3.542	3.0022	2.6005	0.810033	8.27913	6.6734
Zm00001eb119000	chr3	1723760	1727167	+	K13422 transcription factor MYC2 | (RefSeq) myc transcription factor 7 (A)	ko04016: MAPK signaling pathway - plant; ko04075: Plant hormone signal transduction	GO:0005634,nucleus; GO:0003700,DNA-binding transcription factor activity; GO:0046983,protein dimerization activity; GO:0000976,transcription cis-regulatory region binding; GO:0006952,defense response; GO:0031347,regulation of defense response; GO:2000022,regulation of jasmonic acid mediated signaling pathway; GO:0006355,regulation of DNA-templated transcription; GO:0003674,molecular_function; GO:…	PF14215.9:bHLH-MYC and R2R3-MYB transcription factors N-terminal	bHLH	12.5499	8.6662	13.7621	14.0002	6.31427	19.6713	12.622	9.12457
Zm00001eb208200	chr4	246567487	246571022	-	K13422 transcription factor MYC2 | (RefSeq) myc transcription factor 7 (A)	ko04016: MAPK signaling pathway - plant; ko04075: Plant hormone signal transduction	GO:0005634,nucleus; GO:0003677,DNA binding; GO:0003700,DNA-binding transcription factor activity; GO:0046983,protein dimerization activity; GO:0043565,sequence-specific DNA binding; GO:0048653,anther development; GO:0048654,anther morphogenesis; GO:0048657,anther wall tapetum cell differentiation; GO:0006355,regulation of DNA-templated transcription; GO:0003674,molecular_function; GO:0003676,nucl…	PF00010.29:Helix-loop-helix DNA-binding domain	bHLH	0.2706	0.234533	0.238033	0.375567	0.241667	0.120933	0.766	0.9034
Zm00001eb251650	chr5	207906716	207910482	-	K13422 transcription factor MYC2 | (RefSeq) transcription factor MYC2 (A)	ko04016: MAPK signaling pathway - plant; ko04075: Plant hormone signal transduction	GO:0005634,nucleus; GO:0046983,protein dimerization activity; GO:0048658,anther wall tapetum development; GO:0009555,pollen development; GO:0043068,positive regulation of programmed cell death; GO:0006355,regulation of DNA-templated transcription; GO:0003674,molecular_function; GO:0005488,binding; GO:0005515,protein binding; GO:0000003,reproduction; GO:0003006,developmental process involved in re…	PF00010.29:Helix-loop-helix DNA-binding domain	bHLH	0.0295667	0	0.590267	1.12003	0.0069	0.0145333	0.298	0.280567
Zm00001eb272150	chr6	92875736	92877948	-	K13422 transcription factor MYC2 | (RefSeq) transcription factor MYC2 (A)	ko04016: MAPK signaling pathway - plant; ko04075: Plant hormone signal transduction	GO:0005634,nucleus; GO:0003700,DNA-binding transcription factor activity; GO:0046983,protein dimerization activity; GO:0043565,sequence-specific DNA binding; GO:0045487,gibberellin catabolic process; GO:0010371,regulation of gibberellin biosynthetic process; GO:0006355,regulation of DNA-templated transcription; GO:0003674,molecular_function; GO:0140110,transcription regulator activity; GO:0005488…	PF00010.29:Helix-loop-helix DNA-binding domain	bHLH	1.8371	2.20857	3.04327	2.79677	4.72043	2.1553	3.2882	2.3919
Zm00001eb020340	chr1	75372251	75373209	-	K13449 pathogenesis-related protein 1 | (RefSeq) pathogenesis-related protein PRB1-2 (A)	ko04016: MAPK signaling pathway - plant; ko04075: Plant hormone signal transduction; ko04626: Plant-pathogen interaction	GO:0005576,extracellular region; GO:0006952,defense response; GO:0009607,response to biotic stimulus; GO:0006950,response to stress; GO:0008150,biological_process; GO:0050896,response to stimulus; GO:0005575,cellular_component; GO:0110165,cellular anatomical entity	PF00188.29:Cysteine-rich secretory protein family	--	303.308	702.562	4.57847	10.6762	155.32	75.036	0.755833	1.3368
Zm00001eb113820	chr2	231452717	231453960	-	K13449 pathogenesis-related protein 1 | (RefSeq) pathogenesis-related protein PRB1-2 (A)	ko04016: MAPK signaling pathway - plant; ko04075: Plant hormone signal transduction; ko04626: Plant-pathogen interaction	GO:0005576,extracellular region; GO:0006952,defense response; GO:0009607,response to biotic stimulus; GO:0006950,response to stress; GO:0008150,biological_process; GO:0050896,response to stimulus; GO:0005575,cellular_component; GO:0110165,cellular anatomical entity	PF00188.29:Cysteine-rich secretory protein family	--	1.95167	0.553567	0	0	4.88563	3.051	0.0187667	0.0194
Zm00001eb192760	chr4	180395585	180396293	+	K13449 pathogenesis-related protein 1 | (RefSeq) pathogenesis related protein 4 precursor (A)	ko04016: MAPK signaling pathway - plant; ko04075: Plant hormone signal transduction; ko04626: Plant-pathogen interaction	GO:0005576,extracellular region; GO:0006952,defense response; GO:0009607,response to biotic stimulus; GO:0006950,response to stress; GO:0008150,biological_process; GO:0050896,response to stimulus; GO:0005575,cellular_component; GO:0110165,cellular anatomical entity	PF00188.29:Cysteine-rich secretory protein family	--	13.1835	41.1316	0.0995	0.0786	57.0708	16.4547	0.0903333	0.0498667
Zm00001eb257320	chr5	220993040	220994020	-	K13449 pathogenesis-related protein 1 | (RefSeq) pathogenesis related protein 4 precursor (A)	ko04016: MAPK signaling pathway - plant; ko04075: Plant hormone signal transduction; ko04626: Plant-pathogen interaction	GO:0005576,extracellular region; GO:0006952,defense response; GO:0009607,response to biotic stimulus; GO:0006950,response to stress; GO:0008150,biological_process; GO:0050896,response to stimulus; GO:0005575,cellular_component; GO:0110165,cellular anatomical entity	PF00188.29:Cysteine-rich secretory protein family	--	13.077	31.273	0.9032	0.8515	47.1141	23.4124	1.08957	0.424933
Zm00001eb299340	chr7	3351233	3352027	+	K13449 pathogenesis-related protein 1 | (RefSeq) pathogenesis-related protein PRB1-3 (A)	ko04016: MAPK signaling pathway - plant; ko04075: Plant hormone signal transduction; ko04626: Plant-pathogen interaction	GO:0005576,extracellular region; GO:0006952,defense response; GO:0009607,response to biotic stimulus; GO:0006950,response to stress; GO:0008150,biological_process; GO:0050896,response to stimulus; GO:0005575,cellular_component; GO:0110165,cellular anatomical entity	PF00188.29:Cysteine-rich secretory protein family	--	0	0.1462	0	0.207633	0.257067	1.87087	0	2.6011
Zm00001eb299360	chr7	3487223	3487732	+	K13449 pathogenesis-related protein 1 | (RefSeq) pathogenesis-related protein PRB1-3 (A)	ko04016: MAPK signaling pathway - plant; ko04075: Plant hormone signal transduction; ko04626: Plant-pathogen interaction	GO:0005576,extracellular region; GO:0006952,defense response; GO:0009607,response to biotic stimulus; GO:0006950,response to stress; GO:0008150,biological_process; GO:0050896,response to stimulus; GO:0005575,cellular_component; GO:0110165,cellular anatomical entity	PF00188.29:Cysteine-rich secretory protein family	--	1.06027	52.7549	0.1706	0.0366	8.0392	23.2293	0.0314	0.0327667
Zm00001eb299370	chr7	3606418	3607174	+	K13449 pathogenesis-related protein 1 | (RefSeq) pathogenesis related protein 4 precursor (A)	ko04016: MAPK signaling pathway - plant; ko04075: Plant hormone signal transduction; ko04626: Plant-pathogen interaction	GO:0005576,extracellular region; GO:0006952,defense response; GO:0009607,response to biotic stimulus; GO:0006950,response to stress; GO:0008150,biological_process; GO:0050896,response to stimulus; GO:0005575,cellular_component; GO:0110165,cellular anatomical entity	PF00188.29:Cysteine-rich secretory protein family	--	0.7401	19.3439	1.03023	7.17247	3.14557	15.7384	0.0213667	10.0862
Zm00001eb304940	chr7	29672672	29673521	+	K13449 pathogenesis-related protein 1 | (RefSeq) pathogenesis-related protein 1 (A)	ko04016: MAPK signaling pathway - plant; ko04075: Plant hormone signal transduction; ko04626: Plant-pathogen interaction	GO:0005576,extracellular region; GO:0006952,defense response; GO:0009607,response to biotic stimulus; GO:0006950,response to stress; GO:0008150,biological_process; GO:0050896,response to stimulus; GO:0005575,cellular_component; GO:0110165,cellular anatomical entity	PF00188.29:Cysteine-rich secretory protein family	--	19.015	119.545	0.0205667	0.152767	37.6322	53.4798	0.176267	0.296733
Zm00001eb341580	chr8	53225707	53226713	-	K13449 pathogenesis-related protein 1 | (RefSeq) pathogenesis-related protein PRMS precursor (A)	ko04016: MAPK signaling pathway - plant; ko04075: Plant hormone signal transduction; ko04626: Plant-pathogen interaction	GO:0005615,extracellular space; GO:0006952,defense response; GO:0009607,response to biotic stimulus; GO:0006950,response to stress; GO:0008150,biological_process; GO:0050896,response to stimulus; GO:0005575,cellular_component; GO:0005576,extracellular region; GO:0110165,cellular anatomical entity	PF00188.29:Cysteine-rich secretory protein family	--	1.4102	2.73937	5.76747	8.6895	2.22467	2.62137	1.64587	9.13447
Zm00001eb056280	chr1	279867644	279868598	-	K13449 pathogenesis-related protein 1 | (RefSeq) pathogenesis-related protein PRB1-3 (A)	ko04016: MAPK signaling pathway - plant; ko04075: Plant hormone signal transduction; ko04626: Plant-pathogen interaction	GO:0005615,extracellular space; GO:0005575,cellular_component; GO:0005576,extracellular region; GO:0110165,cellular anatomical entity	--	--	24.9046	26.9289	15.494	10.9539	66.131	18.1101	17.7501	8.36557
Zm00001eb086310	chr2	81939620	81940409	+	K13449 pathogenesis-related protein 1 | (RefSeq) pathogenesis-related protein PRB1-3 (A)	ko04016: MAPK signaling pathway - plant; ko04075: Plant hormone signal transduction; ko04626: Plant-pathogen interaction	GO:0005576,extracellular region; GO:0006952,defense response; GO:0009607,response to biotic stimulus; GO:0006950,response to stress; GO:0008150,biological_process; GO:0050896,response to stimulus; GO:0005575,cellular_component; GO:0110165,cellular anatomical entity	PF00188.29:Cysteine-rich secretory protein family	--	39.0875	54.283	0.705	0.462767	105.428	24.48	0.512133	0.295033
Zm00001eb257290	chr5	220975717	220976455	+	K13449 pathogenesis-related protein 1 | (RefSeq) pathogenesis related protein 4 precursor (A)	ko04016: MAPK signaling pathway - plant; ko04075: Plant hormone signal transduction; ko04626: Plant-pathogen interaction	GO:0005576,extracellular region; GO:0006952,defense response; GO:0009607,response to biotic stimulus; GO:0006950,response to stress; GO:0008150,biological_process; GO:0050896,response to stimulus; GO:0005575,cellular_component; GO:0110165,cellular anatomical entity	PF00188.29:Cysteine-rich secretory protein family	--	10.7515	8.82877	0.0475	0.251133	18.2429	4.18233	0.112533	0.0898333
Zm00001eb257300	chr5	220987467	220988358	+	K13449 pathogenesis-related protein 1 | (RefSeq) pathogenesis-related protein PRB1-3 (A)	ko04016: MAPK signaling pathway - plant; ko04075: Plant hormone signal transduction; ko04626: Plant-pathogen interaction	GO:0005576,extracellular region; GO:0006952,defense response; GO:0009607,response to biotic stimulus; GO:0006950,response to stress; GO:0008150,biological_process; GO:0050896,response to stimulus; GO:0005575,cellular_component; GO:0110165,cellular anatomical entity	PF00188.29:Cysteine-rich secretory protein family	--	91.3374	97.3504	45.4002	27.3587	179.747	51.4812	38.2927	27.7659
Zm00001eb257310	chr5	220991949	220992884	+	K13449 pathogenesis-related protein 1 | (RefSeq) pathogenesis-related protein PRB1-3 (A)	ko04016: MAPK signaling pathway - plant; ko04075: Plant hormone signal transduction; ko04626: Plant-pathogen interaction	GO:0005576,extracellular region; GO:0006952,defense response; GO:0009607,response to biotic stimulus; GO:0006950,response to stress; GO:0008150,biological_process; GO:0050896,response to stimulus; GO:0005575,cellular_component; GO:0110165,cellular anatomical entity	PF00188.29:Cysteine-rich secretory protein family	--	7.29473	7.71883	10.1567	8.94297	22.5354	5.00257	9.90553	6.03293
Zm00001eb367310	chr8	173992352	173996518	-	K13463 coronatine-insensitive protein 1 | (RefSeq) uncharacterized protein LOC100382859 (A)	ko04075: Plant hormone signal transduction	GO:0002213,defense response to insect; GO:2000022,regulation of jasmonic acid mediated signaling pathway; GO:0006950,response to stress; GO:0006952,defense response; GO:0008150,biological_process; GO:0009605,response to external stimulus; GO:0009607,response to biotic stimulus; GO:0043207,response to external biotic stimulus; GO:0044419,biological process involved in interspecies interaction betw…	PF18511.4:F-box	--	4.58667	12.6221	4.81503	8.7209	7.08043	7.8762	5.29773	6.18567
Zm00001eb271830	chr6	91545097	91548487	+	K13463 coronatine-insensitive protein 1 | (RefSeq) coronatine-insensitive protein 1 (A)	ko04075: Plant hormone signal transduction	GO:0019005,SCF ubiquitin ligase complex; GO:0006952,defense response; GO:2000022,regulation of jasmonic acid mediated signaling pathway; GO:0031146,SCF-dependent proteasomal ubiquitin-dependent protein catabolic process; GO:0006950,response to stress; GO:0008150,biological_process; GO:0050896,response to stimulus; GO:0007154,cell communication; GO:0007165,signal transduction; GO:0009719,response …	PF18511.4:F-box	--	2.4283	2.17987	2.77697	3.1577	1.78233	2.6898	2.14153	0.751967
Zm00001eb078000	chr2	32377642	32383391	+	K13463 coronatine-insensitive protein 1 | (RefSeq) uncharacterized protein LOC100383088 (A)	ko04075: Plant hormone signal transduction	GO:0005737,cytoplasm; GO:0005634,nucleus; GO:0019005,SCF ubiquitin ligase complex; GO:0004842,ubiquitin-protein transferase activity; GO:0031146,SCF-dependent proteasomal ubiquitin-dependent protein catabolic process; GO:0003674,molecular_function; GO:0003824,catalytic activity; GO:0016740,transferase activity; GO:0019787,ubiquitin-like protein transferase activity; GO:0140096,catalytic activity,…	PF18511.4:F-box	--	2.7378	4.66937	2.3922	2.72153	2.90077	2.21787	2.19983	1.75187
Zm00001eb307130	chr7	49781047	49783064	+	K13463 coronatine-insensitive protein 1 | (RefSeq) uncharacterized protein LOC100280173 (A)	ko04075: Plant hormone signal transduction	GO:0019005,SCF ubiquitin ligase complex; GO:0004842,ubiquitin-protein transferase activity; GO:0031146,SCF-dependent proteasomal ubiquitin-dependent protein catabolic process; GO:0003674,molecular_function; GO:0003824,catalytic activity; GO:0016740,transferase activity; GO:0019787,ubiquitin-like protein transferase activity; GO:0140096,catalytic activity, acting on a protein; GO:0006508,proteolys…	PF12937.10:F-box-like	--	12.887	7.1854	11.2191	15.2063	3.75173	17.0405	10.1878	6.44923
Zm00001eb397990	chr9	146661008	146670391	-	K13463 coronatine-insensitive protein 1 | (RefSeq) coronatine-insensitive protein homolog 2 (A)	ko04075: Plant hormone signal transduction	--	PF18791.4:Transport inhibitor response 1 protein domain	--	8.53903	5.94863	9.399	10.532	3.4624	11.4309	8.00997	5.97957
Zm00001eb426160	chr10	131647030	131650050	-	K13463 coronatine-insensitive protein 1 | (RefSeq) uncharacterized protein LOC100383088 (A)	ko04075: Plant hormone signal transduction	GO:0005737,cytoplasm; GO:0005634,nucleus; GO:0019005,SCF ubiquitin ligase complex; GO:0004842,ubiquitin-protein transferase activity; GO:0031146,SCF-dependent proteasomal ubiquitin-dependent protein catabolic process; GO:0003674,molecular_function; GO:0003824,catalytic activity; GO:0016740,transferase activity; GO:0019787,ubiquitin-like protein transferase activity; GO:0140096,catalytic activity,…	PF12937.10:F-box-like	--	3.3222	4.85347	2.9865	3.3385	4.2245	2.59667	2.74523	3.59643
Zm00001eb099240	chr2	184391681	184394520	-	K13464 jasmonate ZIM domain-containing protein | (RefSeq) uncharacterized protein LOC103647411 (A)	ko04075: Plant hormone signal transduction	GO:0005634,nucleus; GO:0031347,regulation of defense response; GO:2000022,regulation of jasmonic acid mediated signaling pathway; GO:0009611,response to wounding; GO:0006950,response to stress; GO:0006952,defense response; GO:0008150,biological_process; GO:0048583,regulation of response to stimulus; GO:0050789,regulation of biological process; GO:0050896,response to stimulus; GO:0065007,biologica…	PF06200.17:tify domain	Tify	47.86	43.3637	33.3112	44.7988	23.9225	52.836	25.1025	43.7696
Zm00001eb223590	chr5	38261075	38262239	+	K13464 jasmonate ZIM domain-containing protein | (RefSeq) pnFL-2 (A)	ko04075: Plant hormone signal transduction	GO:0005634,nucleus; GO:0005575,cellular_component; GO:0005622,intracellular anatomical structure; GO:0043226,organelle; GO:0043227,membrane-bounded organelle; GO:0043229,intracellular organelle; GO:0043231,intracellular membrane-bounded organelle; GO:0110165,cellular anatomical entity	PF09425.13:Jas motif	Tify	3.54997	4.86217	0.4899	1.05533	4.05573	3.83373	0.355767	1.5235
Zm00001eb312170	chr7	113400399	113403414	-	K13464 jasmonate ZIM domain-containing protein | (RefSeq) uncharacterized protein LOC100273108 (A)	ko04075: Plant hormone signal transduction	GO:0005634,nucleus; GO:0031347,regulation of defense response; GO:2000022,regulation of jasmonic acid mediated signaling pathway; GO:0009611,response to wounding; GO:0006950,response to stress; GO:0006952,defense response; GO:0008150,biological_process; GO:0048583,regulation of response to stimulus; GO:0050789,regulation of biological process; GO:0050896,response to stimulus; GO:0065007,biologica…	PF06200.17:tify domain	Tify	37.523	30.6591	71.5827	104.89	28.0375	31.3336	64.5352	140.824
Zm00001eb327450	chr7	174581159	174583649	+	K13464 jasmonate ZIM domain-containing protein | (RefSeq) uncharacterized protein LOC100276383 (A)	ko04075: Plant hormone signal transduction	GO:0005634,nucleus; GO:0031347,regulation of defense response; GO:2000022,regulation of jasmonic acid mediated signaling pathway; GO:0009611,response to wounding; GO:0006950,response to stress; GO:0006952,defense response; GO:0008150,biological_process; GO:0048583,regulation of response to stimulus; GO:0050789,regulation of biological process; GO:0050896,response to stimulus; GO:0065007,biologica…	PF06200.17:tify domain	Tify	83.9864	78.8387	59.5956	90.141	58.6169	142.488	65.8926	124.069
novel.827	chr1	211146040	211147463	-	K13464 jasmonate ZIM domain-containing protein | (RefSeq) uncharacterized protein LOC103647411 (A)	ko04075: Plant hormone signal transduction	GO:0005634,nucleus; GO:0031347,regulation of defense response; GO:2000022,regulation of jasmonic acid mediated signaling pathway; GO:0009611,response to wounding; GO:0006950,response to stress; GO:0006952,defense response; GO:0008150,biological_process; GO:0048583,regulation of response to stimulus; GO:0050789,regulation of biological process; GO:0050896,response to stimulus; GO:0065007,biologica…	PF06200.17:tify domain	Tify	0.350667	1.2358	0.3518	0.923767	3.80633	2.3014	0.831833	1.7526
novel.8946	chr9	156711278	156712052	.	K13464 jasmonate ZIM domain-containing protein | (RefSeq) uncharacterized protein LOC100284433 (A)	ko04075: Plant hormone signal transduction	GO:0005634,nucleus; GO:0031347,regulation of defense response; GO:2000022,regulation of jasmonic acid mediated signaling pathway; GO:0009611,response to wounding; GO:0006950,response to stress; GO:0006952,defense response; GO:0008150,biological_process; GO:0048583,regulation of response to stimulus; GO:0050789,regulation of biological process; GO:0050896,response to stimulus; GO:0065007,biologica…	PF06200.17:tify domain	Tify	91.9925	112.976	39.8737	38.4398	79.559	52.222	11.4491	81.146
Zm00001eb005980	chr1	17035858	17037055	-	K13464 jasmonate ZIM domain-containing protein | (RefSeq) uncharacterized protein LOC100284778 (A)	ko04075: Plant hormone signal transduction	GO:0005634,nucleus; GO:0005575,cellular_component; GO:0005622,intracellular anatomical structure; GO:0043226,organelle; GO:0043227,membrane-bounded organelle; GO:0043229,intracellular organelle; GO:0043231,intracellular membrane-bounded organelle; GO:0110165,cellular anatomical entity	PF06200.17:tify domain	Tify	8.84137	11.846	2.73803	2.37853	5.54303	3.62443	1.15647	5.603
Zm00001eb005990	chr1	17041688	17043711	+	K13464 jasmonate ZIM domain-containing protein | (RefSeq) uncharacterized protein LOC100281912 (A)	ko04075: Plant hormone signal transduction	GO:0005634,nucleus; GO:0005575,cellular_component; GO:0005622,intracellular anatomical structure; GO:0043226,organelle; GO:0043227,membrane-bounded organelle; GO:0043229,intracellular organelle; GO:0043231,intracellular membrane-bounded organelle; GO:0110165,cellular anatomical entity	PF06200.17:tify domain	Tify	11.3237	9.5059	3.4612	5.00723	1.77507	6.88667	1.43053	7.6864
Zm00001eb006000	chr1	17051276	17052207	+	K13464 jasmonate ZIM domain-containing protein | (RefSeq) uncharacterized protein LOC100283151 (A)	ko04075: Plant hormone signal transduction	GO:0005634,nucleus; GO:0031347,regulation of defense response; GO:2000022,regulation of jasmonic acid mediated signaling pathway; GO:0009611,response to wounding; GO:0006950,response to stress; GO:0006952,defense response; GO:0008150,biological_process; GO:0048583,regulation of response to stimulus; GO:0050789,regulation of biological process; GO:0050896,response to stimulus; GO:0065007,biologica…	PF06200.17:tify domain	Tify	155.839	148.474	61.1471	51.6197	94.0129	92.6367	19.11	92.1191
Zm00001eb048770	chr1	250545691	250546398	+	K13464 jasmonate ZIM domain-containing protein | (RefSeq) uncharacterized protein LOC100284979 (A)	ko04075: Plant hormone signal transduction	GO:0005634,nucleus; GO:0005575,cellular_component; GO:0005622,intracellular anatomical structure; GO:0043226,organelle; GO:0043227,membrane-bounded organelle; GO:0043229,intracellular organelle; GO:0043231,intracellular membrane-bounded organelle; GO:0110165,cellular anatomical entity	PF06200.17:tify domain	Tify	13.6989	20.5129	2.3727	2.4955	14.3846	9.28387	0.685733	9.2945
Zm00001eb048780	chr1	250552689	250553599	+	K13464 jasmonate ZIM domain-containing protein | (RefSeq) gpm925; uncharacterized protein LOC100284894 (A)	ko04075: Plant hormone signal transduction	GO:0005634,nucleus; GO:0005575,cellular_component; GO:0005622,intracellular anatomical structure; GO:0043226,organelle; GO:0043227,membrane-bounded organelle; GO:0043229,intracellular organelle; GO:0043231,intracellular membrane-bounded organelle; GO:0110165,cellular anatomical entity	PF06200.17:tify domain	Tify	19.2592	46.1331	2.6654	4.58607	24.9906	12.8855	1.21393	14.0852
Zm00001eb068050	chr2	4928914	4932716	-	K13464 jasmonate ZIM domain-containing protein | (RefSeq) uncharacterized protein LOC100384736 (A)	ko04075: Plant hormone signal transduction	GO:0005634,nucleus; GO:0010582,floral meristem determinacy; GO:0048449,floral organ formation; GO:0031347,regulation of defense response; GO:2000022,regulation of jasmonic acid mediated signaling pathway; GO:0009611,response to wounding; GO:0000003,reproduction; GO:0003006,developmental process involved in reproduction; GO:0007275,multicellular organism development; GO:0008150,biological_process;…	PF06200.17:tify domain	Tify	41.3198	81.8467	37.2971	46.2614	65.3124	31.291	28.5763	32.3638
Zm00001eb100130	chr2	189039036	189041559	-	K13464 jasmonate ZIM domain-containing protein | (RefSeq) Protein TIFY 10B (A)	ko04075: Plant hormone signal transduction	GO:0005829,cytosol; GO:0005634,nucleus; GO:0006952,defense response; GO:0031347,regulation of defense response; GO:2000022,regulation of jasmonic acid mediated signaling pathway; GO:0009611,response to wounding; GO:0006950,response to stress; GO:0008150,biological_process; GO:0050896,response to stimulus; GO:0048583,regulation of response to stimulus; GO:0050789,regulation of biological process; …	PF06200.17:tify domain	Others	2.7036	1.80743	4.37067	4.59153	1.1781	1.03263	2.01153	10.8257
Zm00001eb109190	chr2	217998376	218000989	+	K13464 jasmonate ZIM domain-containing protein | (RefSeq) pnFL-2 (A)	ko04075: Plant hormone signal transduction	GO:0005634,nucleus; GO:0031347,regulation of defense response; GO:2000022,regulation of jasmonic acid mediated signaling pathway; GO:0009611,response to wounding; GO:0006950,response to stress; GO:0006952,defense response; GO:0008150,biological_process; GO:0048583,regulation of response to stimulus; GO:0050789,regulation of biological process; GO:0050896,response to stimulus; GO:0065007,biologica…	PF06200.17:tify domain	Tify	49.923	40.3437	16.9417	23.5282	21.4451	60.6863	13.5606	32.6193
Zm00001eb188800	chr4	166720052	166728401	-	K13464 jasmonate ZIM domain-containing protein | (RefSeq) protein TIFY 3 isoform X1 (A)	ko04075: Plant hormone signal transduction	GO:0016021,integral component of membrane; GO:0005886,plasma membrane; GO:0005524,ATP binding; GO:0030246,carbohydrate binding; GO:0106310,protein serine kinase activity; GO:0004675,transmembrane receptor protein serine/threonine kinase activity; GO:0042742,defense response to bacterium; GO:0002229,defense response to oomycetes; GO:0006468,protein phosphorylation; GO:0000166,nucleotide binding; G…	PF00139.22:Legume lectin domain	Tify	9.45623	16.7072	0.914867	1.98497	11.7025	8.4966	0.472133	1.9673
Zm00001eb223620	chr5	38383457	38384347	+	K13464 jasmonate ZIM domain-containing protein | (RefSeq) uncharacterized protein LOC100286212 (A)	ko04075: Plant hormone signal transduction	GO:0005634,nucleus; GO:0005575,cellular_component; GO:0005622,intracellular anatomical structure; GO:0043226,organelle; GO:0043227,membrane-bounded organelle; GO:0043229,intracellular organelle; GO:0043231,intracellular membrane-bounded organelle; GO:0110165,cellular anatomical entity	PF09425.13:Jas motif	Tify	8.6476	11.2265	4.0886	3.65143	6.77167	13.8746	2.10703	20.4261
Zm00001eb314010	chr7	126579990	126582156	-	K13464 jasmonate ZIM domain-containing protein | (RefSeq) uncharacterized protein LOC100384222 (A)	ko04075: Plant hormone signal transduction	GO:0005829,cytosol; GO:0005634,nucleus; GO:0006952,defense response; GO:0006950,response to stress; GO:0008150,biological_process; GO:0050896,response to stimulus; GO:0005575,cellular_component; GO:0005622,intracellular anatomical structure; GO:0005737,cytoplasm; GO:0110165,cellular anatomical entity; GO:0043226,organelle; GO:0043227,membrane-bounded organelle; GO:0043229,intracellular organelle;…	PF09425.13:Jas motif	Tify	50.0937	23.7833	26.9328	23.3369	11.0017	16.5951	9.5771	39.0212
Zm00001eb389970	chr9	115605840	115612825	+	K13464 jasmonate ZIM domain-containing protein | (RefSeq) protein TIFY 11b (A)	ko04075: Plant hormone signal transduction	GO:0005680,anaphase-promoting complex; GO:0010997,anaphase-promoting complex binding; GO:1990757,ubiquitin ligase activator activity; GO:0031145,anaphase-promoting complex-dependent catabolic process; GO:0051301,cell division; GO:0042023,DNA endoreduplication; GO:0009825,multidimensional cell growth; GO:1905786,positive regulation of anaphase-promoting complex-dependent catabolic process; GO:0016…	--	--	0.3731	0.9059	0.884533	1.53393	0.2078	0.250233	0.611833	1.4143
Zm00001eb401760	chr9	156778484	156779983	+	K13464 jasmonate ZIM domain-containing protein | (RefSeq) uncharacterized protein LOC100284541 (A)	ko04075: Plant hormone signal transduction	GO:0005634,nucleus; GO:0005575,cellular_component; GO:0005622,intracellular anatomical structure; GO:0043226,organelle; GO:0043227,membrane-bounded organelle; GO:0043229,intracellular organelle; GO:0043231,intracellular membrane-bounded organelle; GO:0110165,cellular anatomical entity	PF06200.17:tify domain	Tify	1.33337	3.5686	0.231767	0.594667	0.7244	1.15763	0	0.950667
Zm00001eb414910	chr10	73564825	73566176	+	K13464 jasmonate ZIM domain-containing protein | (RefSeq) pnFL-2 (A)	ko04075: Plant hormone signal transduction	GO:0005634,nucleus; GO:0005575,cellular_component; GO:0005622,intracellular anatomical structure; GO:0043226,organelle; GO:0043227,membrane-bounded organelle; GO:0043229,intracellular organelle; GO:0043231,intracellular membrane-bounded organelle; GO:0110165,cellular anatomical entity	PF09425.13:Jas motif	Others	0.793933	0.891933	0.3281	0.309533	3.3111	7.98897	1.2913	5.0862
Zm00001eb009620	chr1	30064811	30066134	+	K13464 jasmonate ZIM domain-containing protein | (RefSeq) uncharacterized protein LOC100275133 (A)	ko04075: Plant hormone signal transduction	GO:0005634,nucleus; GO:0031347,regulation of defense response; GO:2000022,regulation of jasmonic acid mediated signaling pathway; GO:0009611,response to wounding; GO:0006950,response to stress; GO:0006952,defense response; GO:0008150,biological_process; GO:0048583,regulation of response to stimulus; GO:0050789,regulation of biological process; GO:0050896,response to stimulus; GO:0065007,biologica…	PF06200.17:tify domain	Tify	4.21103	3.83557	0.1233	0.354567	0.278033	0.813233	0.0595333	0.325133
Zm00001eb056840	chr1	281641522	281642960	-	K13464 jasmonate ZIM domain-containing protein | (RefSeq) protein TIFY 3 isoform X1 (A)	ko04075: Plant hormone signal transduction	GO:0005634,nucleus; GO:0010582,floral meristem determinacy; GO:0048449,floral organ formation; GO:0031347,regulation of defense response; GO:2000022,regulation of jasmonic acid mediated signaling pathway; GO:0009611,response to wounding; GO:0000003,reproduction; GO:0003006,developmental process involved in reproduction; GO:0007275,multicellular organism development; GO:0008150,biological_process;…	PF06200.17:tify domain	Tify	4.25857	3.92153	0.5877	0.816133	3.24827	1.4951	0.258833	0.476767
Zm00001eb084980	chr2	66966315	66968883	-	K13464 jasmonate ZIM domain-containing protein | (RefSeq) putative tify domain/CCT motif transcription factor family protein (A)	ko04075: Plant hormone signal transduction	--	PF06200.17:tify domain	Tify	4.287	2.22467	0.335067	0.3524	1.68	1.6369	0.246533	0.7123
Zm00001eb168150	chr4	12460856	12462178	+	K13464 jasmonate ZIM domain-containing protein | (RefSeq) uncharacterized protein LOC100275133 (A)	ko04075: Plant hormone signal transduction	GO:0005634,nucleus; GO:0031347,regulation of defense response; GO:2000022,regulation of jasmonic acid mediated signaling pathway; GO:0009611,response to wounding; GO:0006950,response to stress; GO:0006952,defense response; GO:0008150,biological_process; GO:0048583,regulation of response to stimulus; GO:0050789,regulation of biological process; GO:0050896,response to stimulus; GO:0065007,biologica…	PF06200.17:tify domain	Tify	2.36647	2.8862	6.65093	7.26913	0	0.172933	0	0.118533
Zm00001eb026490	chr1	121465669	121469876	-	K13946 auxin influx carrier (AUX1 LAX family) | (RefSeq) auxin import carrier 1 (A)	ko04075: Plant hormone signal transduction	GO:0016021,integral component of membrane; GO:0016020,membrane; GO:0005886,plasma membrane; GO:0015171,amino acid transmembrane transporter activity; GO:0015293,symporter activity; GO:0003333,amino acid transmembrane transport; GO:0009734,auxin-activated signaling pathway; GO:0003674,molecular_function; GO:0005215,transporter activity; GO:0005342,organic acid transmembrane transporter activity; G…	PF01490.21:Transmembrane amino acid transporter protein	--	12.938	15.5449	18.2415	9.20277	13.1393	15.9904	20.3213	5.76703
Zm00001eb069140	chr2	6899841	6905677	+	K14431 transcription factor TGA | (RefSeq) uncharacterized protein LOC100502433 (A)	ko04075: Plant hormone signal transduction	GO:0005634,nucleus; GO:0003700,DNA-binding transcription factor activity; GO:0043565,sequence-specific DNA binding; GO:0006952,defense response; GO:0006351,DNA-templated transcription; GO:0003674,molecular_function; GO:0140110,transcription regulator activity; GO:0003676,nucleic acid binding; GO:0003677,DNA binding; GO:0005488,binding; GO:0097159,organic cyclic compound binding; GO:1901363,hetero…	PF14144.9:Seed dormancy control	--	14.2985	32.0042	6.49277	10.6645	19.4089	20.3513	7.11137	14.0976
Zm00001eb101910	chr2	195046303	195055829	-	K14431 transcription factor TGA | (RefSeq) uncharacterized protein LOC100384496 (A)	ko04075: Plant hormone signal transduction	GO:0005634,nucleus; GO:0003700,DNA-binding transcription factor activity; GO:0043565,sequence-specific DNA binding; GO:0045893,positive regulation of DNA-templated transcription; GO:0009733,response to auxin; GO:0009753,response to jasmonic acid; GO:0009751,response to salicylic acid; GO:0006351,DNA-templated transcription; GO:0003674,molecular_function; GO:0140110,transcription regulator activit…	PF14144.9:Seed dormancy control	bZIP	0.554833	1.91777	0.182867	0.205267	0.8432	1.7236	0.106767	0.128033
Zm00001eb366880	chr8	173318775	173326650	+	K14431 transcription factor TGA | (RefSeq) transcription factor LG2-like isoform X1 (A)	ko04075: Plant hormone signal transduction	GO:0005634,nucleus; GO:0003700,DNA-binding transcription factor activity; GO:0043565,sequence-specific DNA binding; GO:1905623,positive regulation of leaf development; GO:0006351,DNA-templated transcription; GO:0003674,molecular_function; GO:0140110,transcription regulator activity; GO:0003676,nucleic acid binding; GO:0003677,DNA binding; GO:0005488,binding; GO:0097159,organic cyclic compound bin…	PF14144.9:Seed dormancy control	bZIP	7.8303	8.4121	0.495433	0.4942	12.2895	5.54097	0.3571	0.700967
Zm00001eb388270	chr9	106252409	106258499	+	K14431 transcription factor TGA | (RefSeq) uncharacterized protein LOC100279873 (A)	ko04075: Plant hormone signal transduction	GO:0005634,nucleus; GO:0003700,DNA-binding transcription factor activity; GO:0043565,sequence-specific DNA binding; GO:0006952,defense response; GO:0006351,DNA-templated transcription; GO:0003674,molecular_function; GO:0140110,transcription regulator activity; GO:0003676,nucleic acid binding; GO:0003677,DNA binding; GO:0005488,binding; GO:0097159,organic cyclic compound binding; GO:1901363,hetero…	PF14144.9:Seed dormancy control	bZIP	4.4428	10.3925	0.0639333	0.436467	5.25903	8.29433	0.0473333	0.179067
Zm00001eb431760	chr10	146666774	146674410	+	K14431 transcription factor TGA | (RefSeq) uncharacterized protein LOC100192007 (A)	ko04075: Plant hormone signal transduction	GO:0005634,nucleus; GO:0003700,DNA-binding transcription factor activity; GO:0043565,sequence-specific DNA binding; GO:0006952,defense response; GO:0006351,DNA-templated transcription; GO:0003674,molecular_function; GO:0140110,transcription regulator activity; GO:0003676,nucleic acid binding; GO:0003677,DNA binding; GO:0005488,binding; GO:0097159,organic cyclic compound binding; GO:1901363,hetero…	PF14144.9:Seed dormancy control	bZIP	33.5033	64.9872	3.80867	9.29403	35.0521	48.6535	2.6309	7.87127
Zm00001eb147220	chr3	181612919	181621560	+	K14431 transcription factor TGA | (RefSeq) transcription factor LG2 (A)	ko04075: Plant hormone signal transduction	GO:0005634,nucleus; GO:0003700,DNA-binding transcription factor activity; GO:0043565,sequence-specific DNA binding; GO:1905623,positive regulation of leaf development; GO:0006351,DNA-templated transcription; GO:0003674,molecular_function; GO:0140110,transcription regulator activity; GO:0003676,nucleic acid binding; GO:0003677,DNA binding; GO:0005488,binding; GO:0097159,organic cyclic compound bin…	PF14144.9:Seed dormancy control	bZIP	1.392	6.91763	0.538233	0.4218	2.31543	2.31437	0.4664	0.550267
Zm00001eb152510	chr3	200706762	200708854	-	K14431 transcription factor TGA | (RefSeq) uncharacterized protein LOC100502433 (A)	ko04075: Plant hormone signal transduction	GO:0043565,sequence-specific DNA binding; GO:0006351,DNA-templated transcription; GO:0003674,molecular_function; GO:0003676,nucleic acid binding; GO:0003677,DNA binding; GO:0005488,binding; GO:0097159,organic cyclic compound binding; GO:1901363,heterocyclic compound binding; GO:0006139,nucleobase-containing compound metabolic process; GO:0006725,cellular aromatic compound metabolic process; GO:00…	PF14144.9:Seed dormancy control	--	1.66833	5.55113	0.970867	0.8096	2.4888	1.535	0.665467	1.96793
Zm00001eb236380	chr5	125306380	125319625	-	K14431 transcription factor TGA | (RefSeq) transcription factor TGAL9 isoform X1 (A)	ko04075: Plant hormone signal transduction	GO:0005634,nucleus; GO:0003700,DNA-binding transcription factor activity; GO:0043565,sequence-specific DNA binding; GO:0006952,defense response; GO:0006351,DNA-templated transcription; GO:0003674,molecular_function; GO:0140110,transcription regulator activity; GO:0003676,nucleic acid binding; GO:0003677,DNA binding; GO:0005488,binding; GO:0097159,organic cyclic compound binding; GO:1901363,hetero…	PF14144.9:Seed dormancy control	bZIP	1.0701	2.99733	0.0555	0.226133	2.08263	6.31663	0.144167	0.2337
Zm00001eb280500	chr6	127640273	127643213	-	K14431 transcription factor TGA | (RefSeq) FEA4; bZIP Transcription Factor (A)	ko04075: Plant hormone signal transduction	GO:0005634,nucleus; GO:0003700,DNA-binding transcription factor activity; GO:0043565,sequence-specific DNA binding; GO:0006952,defense response; GO:0006351,DNA-templated transcription; GO:0003674,molecular_function; GO:0140110,transcription regulator activity; GO:0003676,nucleic acid binding; GO:0003677,DNA binding; GO:0005488,binding; GO:0097159,organic cyclic compound binding; GO:1901363,hetero…	PF14144.9:Seed dormancy control	--	0.5417	1.6355	1.2447	0.8077	1.83123	0.519933	0.886733	0.467933
Zm00001eb288970	chr6	160654937	160661391	+	K14431 transcription factor TGA | (RefSeq) uncharacterized protein LOC100284557 (A)	ko04075: Plant hormone signal transduction	GO:0005634,nucleus; GO:0003700,DNA-binding transcription factor activity; GO:0043565,sequence-specific DNA binding; GO:0006952,defense response; GO:0006351,DNA-templated transcription; GO:0003674,molecular_function; GO:0140110,transcription regulator activity; GO:0003676,nucleic acid binding; GO:0003677,DNA binding; GO:0005488,binding; GO:0097159,organic cyclic compound binding; GO:1901363,hetero…	PF14144.9:Seed dormancy control	bZIP	0.751467	5.74903	0.287867	0.1918	1.0121	1.76997	0.2154	0.126267
Zm00001eb339990	chr8	35597602	35598984	-	K14431 transcription factor TGA | (RefSeq) uncharacterized protein LOC100192658 (A)	ko04075: Plant hormone signal transduction	GO:0043565,sequence-specific DNA binding; GO:0006351,DNA-templated transcription; GO:0003674,molecular_function; GO:0003676,nucleic acid binding; GO:0003677,DNA binding; GO:0005488,binding; GO:0097159,organic cyclic compound binding; GO:1901363,heterocyclic compound binding; GO:0006139,nucleobase-containing compound metabolic process; GO:0006725,cellular aromatic compound metabolic process; GO:00…	PF14144.9:Seed dormancy control	--	1.7884	5.3428	0.0984333	0.065	1.11353	0.9717	0.0484333	0.0981
Zm00001eb406770	chr10	5112335	5114930	-	K14431 transcription factor TGA | (RefSeq) transcription factor TGAL11 (A)	ko04075: Plant hormone signal transduction	GO:0005634,nucleus; GO:0003700,DNA-binding transcription factor activity; GO:0043565,sequence-specific DNA binding; GO:0006952,defense response; GO:0006351,DNA-templated transcription; GO:0003674,molecular_function; GO:0140110,transcription regulator activity; GO:0003676,nucleic acid binding; GO:0003677,DNA binding; GO:0005488,binding; GO:0097159,organic cyclic compound binding; GO:1901363,hetero…	PF14144.9:Seed dormancy control	bZIP	15.416	53.9591	0.0743667	0.0268	37.0122	19.8458	0.0472667	0.0600333
Zm00001eb412510	chr10	50783116	50794973	-	K14431 transcription factor TGA | (RefSeq) uncharacterized protein LOC100192658 (A)	ko04075: Plant hormone signal transduction	GO:0005634,nucleus; GO:0003700,DNA-binding transcription factor activity; GO:0043565,sequence-specific DNA binding; GO:0006952,defense response; GO:0006351,DNA-templated transcription; GO:0003674,molecular_function; GO:0140110,transcription regulator activity; GO:0003676,nucleic acid binding; GO:0003677,DNA binding; GO:0005488,binding; GO:0097159,organic cyclic compound binding; GO:1901363,hetero…	PF14144.9:Seed dormancy control	--	23.9932	49.7361	4.58907	12.0312	15.4561	38.3561	2.7062	4.58893
Zm00001eb094570	chr2	160668429	160679466	-	K14431 transcription factor TGA | (RefSeq) transcription factor TGAL7 isoform X1 (A)	ko04075: Plant hormone signal transduction	GO:0005634,nucleus; GO:0003700,DNA-binding transcription factor activity; GO:0043565,sequence-specific DNA binding; GO:0006952,defense response; GO:0006351,DNA-templated transcription; GO:0003674,molecular_function; GO:0140110,transcription regulator activity; GO:0003676,nucleic acid binding; GO:0003677,DNA binding; GO:0005488,binding; GO:0097159,organic cyclic compound binding; GO:1901363,hetero…	PF14144.9:Seed dormancy control	bZIP	2.69443	4.44953	0.00823333	0.0613	6.57973	5.79893	0.00753333	0.1786
Zm00001eb197040	chr4	194575791	194583221	-	K14431 transcription factor TGA | (RefSeq) uncharacterized protein LOC100383078 (A)	ko04075: Plant hormone signal transduction	GO:0005634,nucleus; GO:0003700,DNA-binding transcription factor activity; GO:0043565,sequence-specific DNA binding; GO:0006952,defense response; GO:0006351,DNA-templated transcription; GO:0003674,molecular_function; GO:0140110,transcription regulator activity; GO:0003676,nucleic acid binding; GO:0003677,DNA binding; GO:0005488,binding; GO:0097159,organic cyclic compound binding; GO:1901363,hetero…	PF14144.9:Seed dormancy control	bZIP	18.1809	17.1576	0.394	0.453733	20.1572	21.4277	0.195467	0.133467
Zm00001eb316720	chr7	138499842	138510542	-	K14431 transcription factor TGA | (RefSeq) uncharacterized protein LOC100384496 (A)	ko04075: Plant hormone signal transduction	GO:0005634,nucleus; GO:0003700,DNA-binding transcription factor activity; GO:0043565,sequence-specific DNA binding; GO:0045893,positive regulation of DNA-templated transcription; GO:0009733,response to auxin; GO:0009753,response to jasmonic acid; GO:0009751,response to salicylic acid; GO:0006351,DNA-templated transcription; GO:0003674,molecular_function; GO:0140110,transcription regulator activit…	PF14144.9:Seed dormancy control	bZIP	1.92397	3.23493	0.0338667	0.158467	4.54133	2.61433	0.00983333	0.0328
Zm00001eb331170	chr7	183196613	183202611	-	K14431 transcription factor TGA | (RefSeq) uncharacterized protein LOC100279481 (A)	ko04075: Plant hormone signal transduction	GO:0005634,nucleus; GO:0003700,DNA-binding transcription factor activity; GO:0043565,sequence-specific DNA binding; GO:0006952,defense response; GO:0006351,DNA-templated transcription; GO:0003674,molecular_function; GO:0140110,transcription regulator activity; GO:0003676,nucleic acid binding; GO:0003677,DNA binding; GO:0005488,binding; GO:0097159,organic cyclic compound binding; GO:1901363,hetero…	PF14144.9:Seed dormancy control	bZIP	19.4106	15.1184	12.6494	20.1319	6.6178	24.1722	12.0588	10.7831
Zm00001eb331880	chr7	184528042	184529635	-	K14432 ABA responsive element binding factor | (RefSeq) uncharacterized protein LOC100037791 (A)	ko04075: Plant hormone signal transduction	GO:0005634,nucleus; GO:0003677,DNA binding; GO:0003700,DNA-binding transcription factor activity; GO:0043621,protein self-association; GO:0045893,positive regulation of DNA-templated transcription; GO:2000028,regulation of photoperiodism, flowering; GO:0003674,molecular_function; GO:0003676,nucleic acid binding; GO:0005488,binding; GO:0097159,organic cyclic compound binding; GO:1901363,heterocycl…	PF00170.24:bZIP transcription factor	bZIP	1.4513	3.40513	1.6309	1.32577	1.72257	1.88997	1.44053	0.6757
Zm00001eb193620	chr4	183549450	183554257	+	K14432 ABA responsive element binding factor | (RefSeq) uncharacterized protein LOC100284582 (A)	ko04075: Plant hormone signal transduction	GO:0005634,nucleus; GO:0003677,DNA binding; GO:0003700,DNA-binding transcription factor activity; GO:0009738,abscisic acid-activated signaling pathway; GO:0045893,positive regulation of DNA-templated transcription; GO:0009651,response to salt stress; GO:0009414,response to water deprivation; GO:0003674,molecular_function; GO:0003676,nucleic acid binding; GO:0005488,binding; GO:0097159,organic cyc…	PF14111.9:Domain of unknown function (DUF4283)	--	0.6067	0.380067	0.332133	0.9463	0.263467	1.19183	0.348167	0.6993
Zm00001eb255970	chr5	218412153	218422047	-	K14432 ABA responsive element binding factor | (RefSeq) uncharacterized protein LOC100284582 (A)	ko04075: Plant hormone signal transduction	GO:0005634,nucleus; GO:0003677,DNA binding; GO:0003700,DNA-binding transcription factor activity; GO:0009738,abscisic acid-activated signaling pathway; GO:0045893,positive regulation of DNA-templated transcription; GO:0009651,response to salt stress; GO:0009414,response to water deprivation; GO:0003674,molecular_function; GO:0003676,nucleic acid binding; GO:0005488,binding; GO:0097159,organic cyc…	PF00170.24:bZIP transcription factor	bZIP	7.93097	3.1564	7.77187	7.56823	1.1216	5.82127	3.95147	3.4469
Zm00001eb259650	chr5	225957320	225958472	+	K14432 ABA responsive element binding factor | (RefSeq) uncharacterized protein LOC100283911 (A)	ko04075: Plant hormone signal transduction	GO:0005634,nucleus; GO:0003677,DNA binding; GO:0003700,DNA-binding transcription factor activity; GO:0043621,protein self-association; GO:0009648,photoperiodism; GO:0009911,positive regulation of flower development; GO:0045893,positive regulation of DNA-templated transcription; GO:0009909,regulation of flower development; GO:2000028,regulation of photoperiodism, flowering; GO:0006355,regulation o…	PF00170.24:bZIP transcription factor	bZIP	16.0523	32.9097	33.7579	40.7329	22.3426	17.5078	35.3126	50.4401
Zm00001eb331250	chr7	183251171	183253887	-	K14432 ABA responsive element binding factor | (RefSeq) uncharacterized protein LOC100191211 (A)	ko04075: Plant hormone signal transduction	GO:0005634,nucleus; GO:0003677,DNA binding; GO:0001216,DNA-binding transcription activator activity; GO:0003700,DNA-binding transcription factor activity; GO:0043565,sequence-specific DNA binding; GO:0000976,transcription cis-regulatory region binding; GO:0009738,abscisic acid-activated signaling pathway; GO:0010115,regulation of abscisic acid biosynthetic process; GO:0009414,response to water de…	PF00170.24:bZIP transcription factor	bZIP	2.78047	9.20767	2.09247	1.48537	6.08067	2.87047	1.75137	0.943067
Zm00001eb279120	chr6	121688317	121692770	+	K14432 ABA responsive element binding factor | (RefSeq) uncharacterized protein LOC100283578 (A)	ko04075: Plant hormone signal transduction	GO:0005634,nucleus; GO:0003700,DNA-binding transcription factor activity; GO:0043565,sequence-specific DNA binding; GO:0009738,abscisic acid-activated signaling pathway; GO:0009789,positive regulation of abscisic acid-activated signaling pathway; GO:0045893,positive regulation of DNA-templated transcription; GO:0006355,regulation of DNA-templated transcription; GO:0009651,response to salt stress;…	PF00170.24:bZIP transcription factor	bZIP	9.08297	9.34987	11.7506	6.45617	8.57777	4.83777	6.29603	4.77383
Zm00001eb314860	chr7	131078453	131094164	+	K14432 ABA responsive element binding factor | (RefSeq) uncharacterized protein LOC100193967 (A)	ko04075: Plant hormone signal transduction	GO:0005634,nucleus; GO:0003700,DNA-binding transcription factor activity; GO:0000976,transcription cis-regulatory region binding; GO:0009738,abscisic acid-activated signaling pathway; GO:0045893,positive regulation of DNA-templated transcription; GO:0006355,regulation of DNA-templated transcription; GO:0003674,molecular_function; GO:0140110,transcription regulator activity; GO:0001067,transcripti…	PF00170.24:bZIP transcription factor	bZIP	3.59017	3.3751	6.44737	7.39027	1.2649	3.25393	4.72887	4.46353
Zm00001eb366900	chr8	173334557	173339272	-	K14432 ABA responsive element binding factor | (RefSeq) ABA response element binding factor (A)	ko04075: Plant hormone signal transduction	GO:0005634,nucleus; GO:0003700,DNA-binding transcription factor activity; GO:0042803,protein homodimerization activity; GO:0043565,sequence-specific DNA binding; GO:0009738,abscisic acid-activated signaling pathway; GO:0010152,pollen maturation; GO:0045893,positive regulation of DNA-templated transcription; GO:0006355,regulation of DNA-templated transcription; GO:0009737,response to abscisic acid…	PF00170.24:bZIP transcription factor	bZIP	0.933733	0.787633	1.32947	0.823467	0.2066	0.2006	0.642167	0.818567
Zm00001eb400250	chr9	153358658	153359814	-	K14432 ABA responsive element binding factor | (RefSeq) uncharacterized protein LOC100283313 (A)	ko04075: Plant hormone signal transduction	--	--	--	5.09277	2.8418	15.8463	18.7708	0.0441667	0.6579	0.103633	0.111267
Zm00001eb400260	chr9	153359858	153360199	+	K14432 ABA responsive element binding factor | (RefSeq) uncharacterized protein LOC100283313 (A)	ko04075: Plant hormone signal transduction	GO:0005634,nucleus; GO:0003700,DNA-binding transcription factor activity; GO:0043565,sequence-specific DNA binding; GO:0009738,abscisic acid-activated signaling pathway; GO:0009789,positive regulation of abscisic acid-activated signaling pathway; GO:1901002,positive regulation of response to salt stress; GO:1902584,positive regulation of response to water deprivation; GO:0045893,positive regulati…	--	--	2.19447	2.04957	9.2241	10.0207	0	0.2525	0	0.155067
Zm00001eb056870	chr1	281664340	281667336	-	K14484 auxin-responsive protein IAA | (RefSeq) uncharacterized protein LOC100284262 (A)	ko04075: Plant hormone signal transduction	GO:0005634,nucleus; GO:0009734,auxin-activated signaling pathway; GO:0006355,regulation of DNA-templated transcription; GO:0007154,cell communication; GO:0007165,signal transduction; GO:0008150,biological_process; GO:0009719,response to endogenous stimulus; GO:0009725,response to hormone; GO:0009733,response to auxin; GO:0009755,hormone-mediated signaling pathway; GO:0009987,cellular process; GO:…	PF02309.19:AUX/IAA family	AUX/IAA	210.678	87.5419	74.1096	60.6455	120.333	177.359	55.6772	33.0537
Zm00001eb129570	chr3	49412420	49414309	+	K14484 auxin-responsive protein IAA | (RefSeq) auxin-responsive protein IAA4 (A)	ko04075: Plant hormone signal transduction	GO:0005634,nucleus; GO:0009734,auxin-activated signaling pathway; GO:0006355,regulation of DNA-templated transcription; GO:0007154,cell communication; GO:0007165,signal transduction; GO:0008150,biological_process; GO:0009719,response to endogenous stimulus; GO:0009725,response to hormone; GO:0009733,response to auxin; GO:0009755,hormone-mediated signaling pathway; GO:0009987,cellular process; GO:…	PF02309.19:AUX/IAA family	AUX/IAA	9.33537	11.4502	2.04883	5.30157	10.126	11.7931	2.29983	4.8969
Zm00001eb153660	chr3	204472374	204480433	-	K14484 auxin-responsive protein IAA | (RefSeq) uncharacterized protein LOC100283620 (A)	ko04075: Plant hormone signal transduction	GO:0005739,mitochondrion; GO:0008442,3-hydroxyisobutyrate dehydrogenase activity; GO:0051287,NAD binding; GO:0050661,NADP binding; GO:0006574,valine catabolic process; GO:0003674,molecular_function; GO:0003824,catalytic activity; GO:0016491,oxidoreductase activity; GO:0016614,oxidoreductase activity, acting on CH-OH group of donors; GO:0016616,oxidoreductase activity, acting on the CH-OH group of…	PF02309.19:AUX/IAA family	AUX/IAA	11.6049	17.4577	5.49963	13.0314	11.7177	13.4451	3.56087	6.91683
Zm00001eb212890	chr5	4486886	4488378	+	K14484 auxin-responsive protein IAA | (RefSeq) uncharacterized protein LOC100286028 (A)	ko04075: Plant hormone signal transduction	GO:0005634,nucleus; GO:0009734,auxin-activated signaling pathway; GO:0006355,regulation of DNA-templated transcription; GO:0009733,response to auxin; GO:0007154,cell communication; GO:0007165,signal transduction; GO:0008150,biological_process; GO:0009719,response to endogenous stimulus; GO:0009725,response to hormone; GO:0009755,hormone-mediated signaling pathway; GO:0009987,cellular process; GO:…	--	AUX/IAA	9.27487	4.53273	19.4418	14.7928	6.9046	4.37573	16.3965	10.8926
Zm00001eb239550	chr5	154880590	154884435	+	K14484 auxin-responsive protein IAA | (RefSeq) IAA7 - auxin-responsive Aux/IAA family member (A)	ko04075: Plant hormone signal transduction	GO:0005634,nucleus; GO:0009734,auxin-activated signaling pathway; GO:0006355,regulation of DNA-templated transcription; GO:0009733,response to auxin; GO:0007154,cell communication; GO:0007165,signal transduction; GO:0008150,biological_process; GO:0009719,response to endogenous stimulus; GO:0009725,response to hormone; GO:0009755,hormone-mediated signaling pathway; GO:0009987,cellular process; GO:…	PF02309.19:AUX/IAA family	AUX/IAA	7.9753	11.1954	5.97553	4.14533	10.2566	6.60017	6.05717	2.54243
Zm00001eb301590	chr7	11123942	11126415	-	K14484 auxin-responsive protein IAA | (RefSeq) IAA24 - auxin-responsive Aux/IAA family member (A)	ko04075: Plant hormone signal transduction	GO:0005634,nucleus; GO:0009734,auxin-activated signaling pathway; GO:0006355,regulation of DNA-templated transcription; GO:0009733,response to auxin; GO:0007154,cell communication; GO:0007165,signal transduction; GO:0008150,biological_process; GO:0009719,response to endogenous stimulus; GO:0009725,response to hormone; GO:0009755,hormone-mediated signaling pathway; GO:0009987,cellular process; GO:…	PF02309.19:AUX/IAA family	AUX/IAA	41.8601	37.3957	25.6818	23.1788	27.1518	27.1504	13.4562	34.4195
Zm00001eb053930	chr1	270571490	270573717	+	K14484 auxin-responsive protein IAA | (RefSeq) auxin-responsive protein IAA5 (A)	ko04075: Plant hormone signal transduction	GO:0005634,nucleus; GO:0009734,auxin-activated signaling pathway; GO:0006355,regulation of DNA-templated transcription; GO:0007154,cell communication; GO:0007165,signal transduction; GO:0008150,biological_process; GO:0009719,response to endogenous stimulus; GO:0009725,response to hormone; GO:0009733,response to auxin; GO:0009755,hormone-mediated signaling pathway; GO:0009987,cellular process; GO:…	PF02309.19:AUX/IAA family	AUX/IAA	3.14743	0.854967	9.7399	16.1515	0.5258	11.2218	7.93777	1.46697
Zm00001eb174180	chr4	41590853	41592077	-	K14484 auxin-responsive protein IAA | (RefSeq) uncharacterized protein LOC100285214 (A)	ko04075: Plant hormone signal transduction	GO:0005634,nucleus; GO:0009734,auxin-activated signaling pathway; GO:0006355,regulation of DNA-templated transcription; GO:0007154,cell communication; GO:0007165,signal transduction; GO:0008150,biological_process; GO:0009719,response to endogenous stimulus; GO:0009725,response to hormone; GO:0009733,response to auxin; GO:0009755,hormone-mediated signaling pathway; GO:0009987,cellular process; GO:…	PF02309.19:AUX/IAA family	AUX/IAA	0.0452333	1.36203	0.7566	0.753833	0.1415	0.3456	1.05397	0.685133
Zm00001eb258220	chr5	222819625	222821061	+	K14484 auxin-responsive protein IAA | (RefSeq) IAA9 - auxin-responsive Aux/IAA family member (A)	ko04075: Plant hormone signal transduction	GO:0005634,nucleus; GO:0009734,auxin-activated signaling pathway; GO:0006355,regulation of DNA-templated transcription; GO:0009733,response to auxin; GO:0007154,cell communication; GO:0007165,signal transduction; GO:0008150,biological_process; GO:0009719,response to endogenous stimulus; GO:0009725,response to hormone; GO:0009755,hormone-mediated signaling pathway; GO:0009987,cellular process; GO:…	PF02309.19:AUX/IAA family	AUX/IAA	8.57893	6.08947	1.08463	2.41283	4.4488	3.00567	0.7018	1.39953
Zm00001eb271530	chr6	89415125	89416772	-	K14484 auxin-responsive protein IAA | (RefSeq) uncharacterized protein LOC100282670 (A)	ko04075: Plant hormone signal transduction	GO:0005634,nucleus; GO:0009734,auxin-activated signaling pathway; GO:0006355,regulation of DNA-templated transcription; GO:0009733,response to auxin; GO:0007154,cell communication; GO:0007165,signal transduction; GO:0008150,biological_process; GO:0009719,response to endogenous stimulus; GO:0009725,response to hormone; GO:0009755,hormone-mediated signaling pathway; GO:0009987,cellular process; GO:…	PF02309.19:AUX/IAA family	AUX/IAA	5.49167	6.8192	13.5608	6.2095	5.31177	2.26023	7.80273	1.13393
Zm00001eb276990	chr6	113376861	113378597	-	K14484 auxin-responsive protein IAA | (RefSeq) IAA23-auxin-responsive Aux/IAA family member (A)	ko04075: Plant hormone signal transduction	GO:0005634,nucleus; GO:0009734,auxin-activated signaling pathway; GO:0006355,regulation of DNA-templated transcription; GO:0007154,cell communication; GO:0007165,signal transduction; GO:0008150,biological_process; GO:0009719,response to endogenous stimulus; GO:0009725,response to hormone; GO:0009733,response to auxin; GO:0009755,hormone-mediated signaling pathway; GO:0009987,cellular process; GO:…	PF02309.19:AUX/IAA family	AUX/IAA	29.5961	36.09	1.26423	2.85753	22.933	18.7998	0.9376	1.9892
Zm00001eb283560	chr6	140907772	140911284	-	K14484 auxin-responsive protein IAA | (RefSeq) IAA16 - auxin-responsive Aux/IAA family member (A)	ko04075: Plant hormone signal transduction	GO:0005634,nucleus; GO:0009734,auxin-activated signaling pathway; GO:0006355,regulation of DNA-templated transcription; GO:0007154,cell communication; GO:0007165,signal transduction; GO:0008150,biological_process; GO:0009719,response to endogenous stimulus; GO:0009725,response to hormone; GO:0009733,response to auxin; GO:0009755,hormone-mediated signaling pathway; GO:0009987,cellular process; GO:…	PF02309.19:AUX/IAA family	AUX/IAA	7.41667	14.9065	3.3673	2.26823	1.52183	2.13227	0.8329	0.4087
Zm00001eb293610	chr6	171643669	171649182	+	K14484 auxin-responsive protein IAA | (RefSeq) uncharacterized protein LOC100272504 (A)	ko04075: Plant hormone signal transduction	GO:0005634,nucleus; GO:0009734,auxin-activated signaling pathway; GO:0006355,regulation of DNA-templated transcription; GO:0009733,response to auxin; GO:0007154,cell communication; GO:0007165,signal transduction; GO:0008150,biological_process; GO:0009719,response to endogenous stimulus; GO:0009725,response to hormone; GO:0009755,hormone-mediated signaling pathway; GO:0009987,cellular process; GO:…	PF02309.19:AUX/IAA family	AUX/IAA	1.6343	1.12857	3.93833	15.3339	0.7587	2.71163	3.9253	6.92967
Zm00001eb350000	chr8	110879640	110881587	+	K14484 auxin-responsive protein IAA | (RefSeq) uncharacterized protein LOC100279375 (A)	ko04075: Plant hormone signal transduction	GO:0005634,nucleus; GO:0009734,auxin-activated signaling pathway; GO:0006355,regulation of DNA-templated transcription; GO:0007154,cell communication; GO:0007165,signal transduction; GO:0008150,biological_process; GO:0009719,response to endogenous stimulus; GO:0009725,response to hormone; GO:0009733,response to auxin; GO:0009755,hormone-mediated signaling pathway; GO:0009987,cellular process; GO:…	PF02309.19:AUX/IAA family	AUX/IAA	0.2568	2.23123	0.1519	0.0263	0.179233	0.3288	0.0599333	0.0237
Zm00001eb122410	chr3	10062219	10065595	+	K14484 auxin-responsive protein IAA | (RefSeq) uncharacterized protein LOC100193444 (A)	ko04075: Plant hormone signal transduction	GO:0005634,nucleus; GO:0009734,auxin-activated signaling pathway; GO:0006355,regulation of DNA-templated transcription; GO:0009733,response to auxin; GO:0007154,cell communication; GO:0007165,signal transduction; GO:0008150,biological_process; GO:0009719,response to endogenous stimulus; GO:0009725,response to hormone; GO:0009755,hormone-mediated signaling pathway; GO:0009987,cellular process; GO:…	PF02309.19:AUX/IAA family	AUX/IAA	85.9293	109.113	32.5525	57.2177	75.9336	44.8255	26.7534	42.3764
Zm00001eb169200	chr4	18124364	18132454	+	K14484 auxin-responsive protein IAA | (RefSeq) uncharacterized protein LOC100273821 (A)	ko04075: Plant hormone signal transduction	GO:0005634,nucleus; GO:0009734,auxin-activated signaling pathway; GO:0006355,regulation of DNA-templated transcription; GO:0007154,cell communication; GO:0007165,signal transduction; GO:0008150,biological_process; GO:0009719,response to endogenous stimulus; GO:0009725,response to hormone; GO:0009733,response to auxin; GO:0009755,hormone-mediated signaling pathway; GO:0009987,cellular process; GO:…	PF02309.19:AUX/IAA family	AUX/IAA	5.03553	8.31203	5.12487	3.9844	3.2679	3.46083	2.07187	1.2393
Zm00001eb343460	chr8	69351080	69356091	-	K14484 auxin-responsive protein IAA | (RefSeq) IAA19 - auxin-responsive Aux/IAA family member (A)	ko04075: Plant hormone signal transduction	GO:0005634,nucleus; GO:0009734,auxin-activated signaling pathway; GO:0006355,regulation of DNA-templated transcription; GO:0009733,response to auxin; GO:0007154,cell communication; GO:0007165,signal transduction; GO:0008150,biological_process; GO:0009719,response to endogenous stimulus; GO:0009725,response to hormone; GO:0009755,hormone-mediated signaling pathway; GO:0009987,cellular process; GO:…	PF02309.19:AUX/IAA family	AUX/IAA	19.5954	31.7315	15.6307	19.567	28.1413	13.9221	16.8713	24.2899
Zm00001eb375570	chr9	17875099	17877655	+	K14484 auxin-responsive protein IAA | (RefSeq) uncharacterized protein LOC107522023 (A)	ko04075: Plant hormone signal transduction	GO:0005634,nucleus; GO:0009734,auxin-activated signaling pathway; GO:0006355,regulation of DNA-templated transcription; GO:0009733,response to auxin; GO:0007154,cell communication; GO:0007165,signal transduction; GO:0008150,biological_process; GO:0009719,response to endogenous stimulus; GO:0009725,response to hormone; GO:0009755,hormone-mediated signaling pathway; GO:0009987,cellular process; GO:…	PF02309.19:AUX/IAA family	AUX/IAA	0.973267	0.719267	0.3662	0.456867	0.3825	0.6544	0.257533	0.416067
Zm00001eb006610	chr1	18830491	18833345	-	K14485 transport inhibitor response 1 | (RefSeq) transport inhibitor response 1-like protein Os05g0150500 (A)	ko04075: Plant hormone signal transduction	GO:0005634,nucleus; GO:0019005,SCF ubiquitin ligase complex; GO:0010011,auxin binding; GO:0000822,inositol hexakisphosphate binding; GO:0009734,auxin-activated signaling pathway; GO:0016567,protein ubiquitination; GO:0031146,SCF-dependent proteasomal ubiquitin-dependent protein catabolic process; GO:0003674,molecular_function; GO:0005488,binding; GO:0042562,hormone binding; GO:0036094,small molec…	PF18511.4:F-box	--	11.0604	5.42927	6.9557	4.77313	8.58537	13.1828	6.60197	2.52013
Zm00001eb113030	chr2	229098377	229111571	+	K14485 transport inhibitor response 1 | (RefSeq) transport inhibitor response 1-like protein Os05g0150500 (A)	ko04075: Plant hormone signal transduction	GO:0005634,nucleus; GO:0019005,SCF ubiquitin ligase complex; GO:0010011,auxin binding; GO:0000822,inositol hexakisphosphate binding; GO:0009734,auxin-activated signaling pathway; GO:0016567,protein ubiquitination; GO:0031146,SCF-dependent proteasomal ubiquitin-dependent protein catabolic process; GO:0003674,molecular_function; GO:0005488,binding; GO:0042562,hormone binding; GO:0036094,small molec…	PF18791.4:Transport inhibitor response 1 protein domain	--	4.39723	3.91363	4.3143	8.74427	1.6098	11.4906	3.48603	2.62803
Zm00001eb031700	chr1	177503771	177511926	-	K14486 auxin response factor | (RefSeq) auxin response factor 11 isoform X1 (A)	ko04075: Plant hormone signal transduction	GO:0005634,nucleus; GO:0003677,DNA binding; GO:0009734,auxin-activated signaling pathway; GO:0006355,regulation of DNA-templated transcription; GO:0003674,molecular_function; GO:0003676,nucleic acid binding; GO:0005488,binding; GO:0097159,organic cyclic compound binding; GO:1901363,heterocyclic compound binding; GO:0007154,cell communication; GO:0007165,signal transduction; GO:0008150,biological_…	PF06507.16:Auxin response factor	B3-ARF	6.94353	5.34493	11.6062	8.9843	5.077	6.58723	11.4655	4.76533
Zm00001eb035640	chr1	194732533	194748243	+	K14486 auxin response factor | (RefSeq) auxin response factor 11 isoform X1 (A)	ko04075: Plant hormone signal transduction	GO:0005634,nucleus; GO:0003677,DNA binding; GO:0009734,auxin-activated signaling pathway; GO:0006355,regulation of DNA-templated transcription; GO:0003674,molecular_function; GO:0003676,nucleic acid binding; GO:0005488,binding; GO:0097159,organic cyclic compound binding; GO:1901363,heterocyclic compound binding; GO:0007154,cell communication; GO:0007165,signal transduction; GO:0008150,biological_…	PF06507.16:Auxin response factor	B3-ARF	47.2174	65.9412	25.8942	84.5685	41.7288	91.5124	29.5001	51.4483
Zm00001eb157270	chr3	215855867	215864377	+	K14486 auxin response factor | (RefSeq) uncharacterized protein LOC100384045 (A)	ko04075: Plant hormone signal transduction	GO:0005634,nucleus; GO:0003677,DNA binding; GO:0009734,auxin-activated signaling pathway; GO:0006355,regulation of DNA-templated transcription; GO:0003674,molecular_function; GO:0003676,nucleic acid binding; GO:0005488,binding; GO:0097159,organic cyclic compound binding; GO:1901363,heterocyclic compound binding; GO:0007154,cell communication; GO:0007165,signal transduction; GO:0008150,biological_…	PF06507.16:Auxin response factor	B3-ARF	4.22187	2.76963	11.681	7.69433	3.15867	4.11273	14.3839	5.658
Zm00001eb207450	chr4	245046338	245052434	-	K14486 auxin response factor | (RefSeq) auxin response factor 11 isoform X1 (A)	ko04075: Plant hormone signal transduction	GO:0005634,nucleus; GO:0003677,DNA binding; GO:0009734,auxin-activated signaling pathway; GO:0006355,regulation of DNA-templated transcription; GO:0003674,molecular_function; GO:0003676,nucleic acid binding; GO:0005488,binding; GO:0097159,organic cyclic compound binding; GO:1901363,heterocyclic compound binding; GO:0007154,cell communication; GO:0007165,signal transduction; GO:0008150,biological_…	PF06507.16:Auxin response factor	B3-ARF	6.79817	15.5819	11.8802	8.28753	5.0235	11.1276	10.6495	4.9609
Zm00001eb066640	chr2	2524918	2533246	+	K14486 auxin response factor | (RefSeq) uncharacterized protein LOC100383226 (A)	ko04075: Plant hormone signal transduction	GO:0005634,nucleus; GO:0003677,DNA binding; GO:0009734,auxin-activated signaling pathway; GO:0006355,regulation of DNA-templated transcription; GO:0003674,molecular_function; GO:0003676,nucleic acid binding; GO:0005488,binding; GO:0097159,organic cyclic compound binding; GO:1901363,heterocyclic compound binding; GO:0007154,cell communication; GO:0007165,signal transduction; GO:0008150,biological_…	PF06507.16:Auxin response factor	B3-ARF	8.66887	3.89423	18.5451	13.5105	6.46487	11.2273	19.5312	9.3051
Zm00001eb067270	chr2	3630367	3636867	+	K14486 auxin response factor | (RefSeq) uncharacterized protein LOC100383226 (A)	ko04075: Plant hormone signal transduction	GO:0005634,nucleus; GO:0003677,DNA binding; GO:0009734,auxin-activated signaling pathway; GO:0006355,regulation of DNA-templated transcription; GO:0003674,molecular_function; GO:0003676,nucleic acid binding; GO:0005488,binding; GO:0097159,organic cyclic compound binding; GO:1901363,heterocyclic compound binding; GO:0007154,cell communication; GO:0007165,signal transduction; GO:0008150,biological_…	PF06507.16:Auxin response factor	B3-ARF	0.587	0.401733	2.82643	1.29197	0.5312	0.601767	1.4211	0.505633
Zm00001eb118970	chr3	1675067	1679757	-	K14486 auxin response factor | (RefSeq) auxin response factor 9 (A)	ko04075: Plant hormone signal transduction	GO:0005634,nucleus; GO:0003677,DNA binding; GO:0009734,auxin-activated signaling pathway; GO:0006355,regulation of DNA-templated transcription; GO:0003674,molecular_function; GO:0003676,nucleic acid binding; GO:0005488,binding; GO:0097159,organic cyclic compound binding; GO:1901363,heterocyclic compound binding; GO:0007154,cell communication; GO:0007165,signal transduction; GO:0008150,biological_…	PF06507.16:Auxin response factor	B3-ARF	12.2275	10.9406	3.7173	4.45057	2.79127	32.0273	3.86823	1.4503
Zm00001eb136130	chr3	125302568	125308760	-	K14486 auxin response factor | (RefSeq) auxin response factor 11 isoform X1 (A)	ko04075: Plant hormone signal transduction	GO:0005634,nucleus; GO:0003677,DNA binding; GO:0009734,auxin-activated signaling pathway; GO:0006355,regulation of DNA-templated transcription; GO:0003674,molecular_function; GO:0003676,nucleic acid binding; GO:0005488,binding; GO:0097159,organic cyclic compound binding; GO:1901363,heterocyclic compound binding; GO:0007154,cell communication; GO:0007165,signal transduction; GO:0008150,biological_…	PF06507.16:Auxin response factor	B3-ARF	7.11737	4.0243	12.5365	10.7067	4.281	10.376	11.844	4.57337
Zm00001eb232120	chr5	80470636	80479100	-	K14486 auxin response factor | (RefSeq) auxin response factor 11 isoform X1 (A)	ko04075: Plant hormone signal transduction	GO:0005634,nucleus; GO:0003677,DNA binding; GO:0009734,auxin-activated signaling pathway; GO:0006355,regulation of DNA-templated transcription; GO:0003674,molecular_function; GO:0003676,nucleic acid binding; GO:0005488,binding; GO:0097159,organic cyclic compound binding; GO:1901363,heterocyclic compound binding; GO:0007154,cell communication; GO:0007165,signal transduction; GO:0008150,biological_…	PF06507.16:Auxin response factor	B3-ARF	9.0917	3.51967	7.11783	9.88813	3.34917	10.4659	5.97463	4.06663
Zm00001eb273540	chr6	98831444	98835876	-	K14486 auxin response factor | (RefSeq) uncharacterized protein LOC100383226 (A)	ko04075: Plant hormone signal transduction	GO:0005634,nucleus; GO:0003677,DNA binding; GO:0009734,auxin-activated signaling pathway; GO:0006355,regulation of DNA-templated transcription; GO:0003674,molecular_function; GO:0003676,nucleic acid binding; GO:0005488,binding; GO:0097159,organic cyclic compound binding; GO:1901363,heterocyclic compound binding; GO:0007154,cell communication; GO:0007165,signal transduction; GO:0008150,biological_…	PF06507.16:Auxin response factor	B3-ARF	2.04557	5.0444	5.45377	6.1755	3.57153	2.08957	4.1888	6.4936
Zm00001eb433020	chr10	149373989	149380403	-	K14486 auxin response factor | (RefSeq) auxin response factor 11 isoform X1 (A)	ko04075: Plant hormone signal transduction	GO:0005634,nucleus; GO:0003677,DNA binding; GO:0009734,auxin-activated signaling pathway; GO:0006355,regulation of DNA-templated transcription; GO:0003674,molecular_function; GO:0003676,nucleic acid binding; GO:0005488,binding; GO:0097159,organic cyclic compound binding; GO:1901363,heterocyclic compound binding; GO:0007154,cell communication; GO:0007165,signal transduction; GO:0008150,biological_…	PF06507.16:Auxin response factor	B3-ARF	0.370267	0.292767	1.45147	0.846667	0.334467	0.732833	1.57283	0.440267
Zm00001eb433460	chr10	149976350	149985703	-	K14486 auxin response factor | (RefSeq) uncharacterized protein LOC100383226 (A)	ko04075: Plant hormone signal transduction	GO:0005634,nucleus; GO:0003677,DNA binding; GO:0009734,auxin-activated signaling pathway; GO:0006355,regulation of DNA-templated transcription; GO:0003674,molecular_function; GO:0003676,nucleic acid binding; GO:0005488,binding; GO:0097159,organic cyclic compound binding; GO:1901363,heterocyclic compound binding; GO:0007154,cell communication; GO:0007165,signal transduction; GO:0008150,biological_…	PF06507.16:Auxin response factor	B3-ARF	6.8107	3.0167	7.62667	5.75383	2.6424	7.68137	8.07373	2.62047
Zm00001eb045640	chr1	236387537	236391953	-	K14486 auxin response factor | (RefSeq) uncharacterized protein LOC100285977 (A)	ko04075: Plant hormone signal transduction	GO:0005634,nucleus; GO:0003677,DNA binding; GO:0009734,auxin-activated signaling pathway; GO:0006355,regulation of DNA-templated transcription; GO:0003674,molecular_function; GO:0003676,nucleic acid binding; GO:0005488,binding; GO:0097159,organic cyclic compound binding; GO:1901363,heterocyclic compound binding; GO:0007154,cell communication; GO:0007165,signal transduction; GO:0008150,biological_…	PF06507.16:Auxin response factor	B3-ARF	5.38127	3.52107	4.69817	6.4856	6.55537	8.8496	4.75417	4.74093
Zm00001eb082150	chr2	49388328	49393822	-	K14486 auxin response factor | (RefSeq) auxin response factor 9 (A)	ko04075: Plant hormone signal transduction	GO:0005634,nucleus; GO:0003677,DNA binding; GO:0009734,auxin-activated signaling pathway; GO:0006355,regulation of DNA-templated transcription; GO:0003674,molecular_function; GO:0003676,nucleic acid binding; GO:0005488,binding; GO:0097159,organic cyclic compound binding; GO:1901363,heterocyclic compound binding; GO:0007154,cell communication; GO:0007165,signal transduction; GO:0008150,biological_…	PF06507.16:Auxin response factor	B3-ARF	20.2014	15.3207	21.7708	21.6793	7.96773	27.3512	18.3082	10.2674
Zm00001eb185290	chr4	148952202	148956660	+	K14486 auxin response factor | (RefSeq) uncharacterized protein LOC100383226 (A)	ko04075: Plant hormone signal transduction	GO:0005634,nucleus; GO:0003677,DNA binding; GO:0009734,auxin-activated signaling pathway; GO:0006355,regulation of DNA-templated transcription; GO:0003674,molecular_function; GO:0003676,nucleic acid binding; GO:0005488,binding; GO:0097159,organic cyclic compound binding; GO:1901363,heterocyclic compound binding; GO:0007154,cell communication; GO:0007165,signal transduction; GO:0008150,biological_…	PF06507.16:Auxin response factor	B3-ARF	2.19727	3.70333	1.32667	1.67067	4.9559	3.1246	4.69617	5.8457
Zm00001eb327830	chr7	175672004	175680319	-	K14486 auxin response factor | (RefSeq) auxin response factor 11 isoform X1 (A)	ko04075: Plant hormone signal transduction	GO:0005739,mitochondrion; GO:0000963,mitochondrial RNA processing; GO:0008380,RNA splicing; GO:0000959,mitochondrial RNA metabolic process; GO:0006139,nucleobase-containing compound metabolic process; GO:0006396,RNA processing; GO:0006725,cellular aromatic compound metabolic process; GO:0006807,nitrogen compound metabolic process; GO:0008150,biological_process; GO:0008152,metabolic process; GO:00…	PF13041.9:PPR repeat family	--	1.9092	2.04177	4.1488	5.74697	0.734467	2.38747	2.389	1.08307
Zm00001eb373970	chr9	12448248	12460296	-	K14486 auxin response factor | (RefSeq) auxin response factor 11 isoform X1 (A)	ko04075: Plant hormone signal transduction	GO:0005634,nucleus; GO:0003677,DNA binding; GO:0009734,auxin-activated signaling pathway; GO:0006355,regulation of DNA-templated transcription; GO:0003674,molecular_function; GO:0003676,nucleic acid binding; GO:0005488,binding; GO:0097159,organic cyclic compound binding; GO:1901363,heterocyclic compound binding; GO:0007154,cell communication; GO:0007165,signal transduction; GO:0008150,biological_…	PF06507.16:Auxin response factor	B3-ARF	7.71003	4.1164	4.5049	5.91197	2.0428	12.3694	3.28773	2.66017
Zm00001eb330350	chr7	181610867	181618423	-	K14487 auxin responsive GH3 gene family | (RefSeq) probable indole-3-acetic acid-amido synthetase GH3.11 isoform X1 (A)	ko04075: Plant hormone signal transduction	GO:0005737,cytoplasm; GO:0016881,acid-amino acid ligase activity; GO:0009733,response to auxin; GO:0009416,response to light stimulus; GO:0003674,molecular_function; GO:0003824,catalytic activity; GO:0016874,ligase activity; GO:0016879,ligase activity, forming carbon-nitrogen bonds; GO:0008150,biological_process; GO:0009719,response to endogenous stimulus; GO:0009725,response to hormone; GO:00100…	PF03321.16:GH3 auxin-responsive promoter	--	1.12483	2.27773	1.42407	1.47943	1.08777	1.5108	0.9753	0.6444
Zm00001eb108330	chr2	215936630	215939393	-	K14487 auxin responsive GH3 gene family | (RefSeq) indole-3-acetic acid-amido synthetase GH3.8 (A)	ko04075: Plant hormone signal transduction	GO:0016208,AMP binding; GO:0010279,indole-3-acetic acid amido synthetase activity; GO:0010252,auxin homeostasis; GO:0006952,defense response; GO:0009555,pollen development; GO:1900424,regulation of defense response to bacterium; GO:0000166,nucleotide binding; GO:0003674,molecular_function; GO:0005488,binding; GO:0017076,purine nucleotide binding; GO:0030554,adenyl nucleotide binding; GO:0032553,r…	PF03321.16:GH3 auxin-responsive promoter	--	5.74637	9.6333	1.70843	3.02573	2.72323	3.10217	0.527467	1.5058
Zm00001eb113360	chr2	230170540	230183845	-	K14487 auxin responsive GH3 gene family | (RefSeq) probable indole-3-acetic acid-amido synthetase GH3.13 (A)	ko04075: Plant hormone signal transduction	GO:0005737,cytoplasm; GO:0005634,nucleus; GO:0016881,acid-amino acid ligase activity; GO:0010279,indole-3-acetic acid amido synthetase activity; GO:0010252,auxin homeostasis; GO:0009733,response to auxin; GO:0003674,molecular_function; GO:0003824,catalytic activity; GO:0016874,ligase activity; GO:0016879,ligase activity, forming carbon-nitrogen bonds; GO:0008150,biological_process; GO:0042592,hom…	PF03321.16:GH3 auxin-responsive promoter	--	3.14697	1.96423	0.698167	0.0679	2.59477	5.19443	0.340233	0.3277
Zm00001eb152200	chr3	199529262	199532894	-	K14487 auxin responsive GH3 gene family | (RefSeq) uncharacterized protein LOC100383126 (A)	ko04075: Plant hormone signal transduction	GO:0005737,cytoplasm; GO:0016881,acid-amino acid ligase activity; GO:0009733,response to auxin; GO:0009416,response to light stimulus; GO:0003674,molecular_function; GO:0003824,catalytic activity; GO:0016874,ligase activity; GO:0016879,ligase activity, forming carbon-nitrogen bonds; GO:0008150,biological_process; GO:0009719,response to endogenous stimulus; GO:0009725,response to hormone; GO:00100…	PF03321.16:GH3 auxin-responsive promoter	--	1.44887	7.69523	0.1004	0.122133	1.91953	3.4821	0.112133	0.172267
Zm00001eb338800	chr8	27042708	27048119	-	K14487 auxin responsive GH3 gene family | (RefSeq) uncharacterized protein LOC100193303 (A)	ko04075: Plant hormone signal transduction	GO:0102053,(-)-jasmonoyl-isoleucine synthetase activity; GO:0005524,ATP binding; GO:0102058,jasmonoyl-leucine synthetase activity; GO:0102057,jasmonoyl-valine synthetase activity; GO:0006952,defense response; GO:0003674,molecular_function; GO:0003824,catalytic activity; GO:0016874,ligase activity; GO:0016879,ligase activity, forming carbon-nitrogen bonds; GO:0000166,nucleotide binding; GO:0005488…	PF03321.16:GH3 auxin-responsive promoter	--	4.479	12.6039	1.6199	1.89017	6.32223	4.7779	2.56873	2.62567
Zm00001eb326420	chr7	171731535	171734075	-	K14487 auxin responsive GH3 gene family | (RefSeq) indole-3-acetic acid-amido synthetase GH3.8 (A)	ko04075: Plant hormone signal transduction	GO:0016208,AMP binding; GO:0010279,indole-3-acetic acid amido synthetase activity; GO:0010252,auxin homeostasis; GO:0006952,defense response; GO:0009555,pollen development; GO:1900424,regulation of defense response to bacterium; GO:0000166,nucleotide binding; GO:0003674,molecular_function; GO:0005488,binding; GO:0017076,purine nucleotide binding; GO:0030554,adenyl nucleotide binding; GO:0032553,r…	PF03321.16:GH3 auxin-responsive promoter	--	6.97437	12.857	2.8752	1.6233	12.2734	13.4798	1.632	1.16997
Zm00001eb241870	chr5	167665263	167666531	-	K14488 SAUR family protein | (RefSeq) uncharacterized protein LOC103627198 (A)	ko04075: Plant hormone signal transduction	GO:0005737,cytoplasm; GO:0060918,auxin transport; GO:0009734,auxin-activated signaling pathway; GO:0009958,positive gravitropism; GO:0040008,regulation of growth; GO:0090057,root radial pattern formation; GO:0006810,transport; GO:0008150,biological_process; GO:0009914,hormone transport; GO:0010817,regulation of hormone levels; GO:0051179,localization; GO:0051234,establishment of localization; GO:…	PF02519.17:Auxin responsive protein	--	10.8785	40.1772	0.0823333	0.831367	13.7217	26.9817	0.171233	0.608533
Zm00001eb364050	chr8	166875719	166876234	+	K14488 SAUR family protein | (RefSeq) uncharacterized protein LOC109941937 (A)	ko04075: Plant hormone signal transduction	GO:0005737,cytoplasm; GO:0060918,auxin transport; GO:0009734,auxin-activated signaling pathway; GO:0009958,positive gravitropism; GO:0040008,regulation of growth; GO:0090057,root radial pattern formation; GO:0006810,transport; GO:0008150,biological_process; GO:0009914,hormone transport; GO:0010817,regulation of hormone levels; GO:0051179,localization; GO:0051234,establishment of localization; GO:…	PF02519.17:Auxin responsive protein	--	1.8786	3.93963	0.437433	1.24233	1.56263	2.5667	0.64	1.72623
novel.3055	chr3	15459932	15460488	.	K14488 SAUR family protein | (RefSeq) auxin-responsive protein SAUR71 (A)	ko04075: Plant hormone signal transduction	GO:0005737,cytoplasm; GO:0009734,auxin-activated signaling pathway; GO:0040008,regulation of growth; GO:0007154,cell communication; GO:0007165,signal transduction; GO:0008150,biological_process; GO:0009719,response to endogenous stimulus; GO:0009725,response to hormone; GO:0009733,response to auxin; GO:0009755,hormone-mediated signaling pathway; GO:0009987,cellular process; GO:0010033,response to…	PF02519.17:Auxin responsive protein	--	1.52797	14.9177	0.0304333	0.0316	2.72093	1.46083	0	0
novel.5056	chr5	23900056	23900842	.	K14488 SAUR family protein | (RefSeq) SAUR56-auxin-responsive SAUR family member (A)	ko04075: Plant hormone signal transduction	GO:0005737,cytoplasm; GO:0005634,nucleus; GO:0005886,plasma membrane; GO:0009734,auxin-activated signaling pathway; GO:0040008,regulation of growth; GO:1900140,regulation of seedling development; GO:0007154,cell communication; GO:0007165,signal transduction; GO:0008150,biological_process; GO:0009719,response to endogenous stimulus; GO:0009725,response to hormone; GO:0009733,response to auxin; GO:…	PF02519.17:Auxin responsive protein	--	13.3088	38.1581	1.71777	4.8802	20.8081	20.2801	1.07873	7.61723
Zm00001eb043760	chr1	229899345	229900467	+	K14488 SAUR family protein | (RefSeq) uncharacterized protein LOC107546748 (A)	ko04075: Plant hormone signal transduction	GO:0005737,cytoplasm; GO:0005634,nucleus; GO:0005886,plasma membrane; GO:0009734,auxin-activated signaling pathway; GO:0040008,regulation of growth; GO:1900140,regulation of seedling development; GO:0007154,cell communication; GO:0007165,signal transduction; GO:0008150,biological_process; GO:0009719,response to endogenous stimulus; GO:0009725,response to hormone; GO:0009733,response to auxin; GO:…	PF02519.17:Auxin responsive protein	--	43.1464	90.7063	5.33947	6.69433	53.4141	32.1365	3.29973	12.2836
Zm00001eb052590	chr1	265322652	265323436	-	K14488 SAUR family protein | (RefSeq) SAUR16 - auxin-responsive SAUR family member (A)	ko04075: Plant hormone signal transduction	GO:0005737,cytoplasm; GO:0009734,auxin-activated signaling pathway; GO:0040008,regulation of growth; GO:0007154,cell communication; GO:0007165,signal transduction; GO:0008150,biological_process; GO:0009719,response to endogenous stimulus; GO:0009725,response to hormone; GO:0009733,response to auxin; GO:0009755,hormone-mediated signaling pathway; GO:0009987,cellular process; GO:0010033,response to…	PF02519.17:Auxin responsive protein	--	8.03213	18.2983	0.795367	3.0824	9.7847	4.79717	0.912833	9.0426
Zm00001eb052600	chr1	265326897	265327517	+	K14488 SAUR family protein | (RefSeq) SAUR14 - auxin-responsive SAUR family member (A)	ko04075: Plant hormone signal transduction	GO:0005737,cytoplasm; GO:0009734,auxin-activated signaling pathway; GO:0040008,regulation of growth; GO:0007154,cell communication; GO:0007165,signal transduction; GO:0008150,biological_process; GO:0009719,response to endogenous stimulus; GO:0009725,response to hormone; GO:0009733,response to auxin; GO:0009755,hormone-mediated signaling pathway; GO:0009987,cellular process; GO:0010033,response to…	PF02519.17:Auxin responsive protein	--	0.0475667	0.182567	1.14383	1.17067	0.2917	0	0.6186	2.71943
Zm00001eb067400	chr2	3829704	3830752	-	K14488 SAUR family protein | (RefSeq) uncharacterized protein LOC100285284 (A)	ko04075: Plant hormone signal transduction	GO:0009734,auxin-activated signaling pathway; GO:0007154,cell communication; GO:0007165,signal transduction; GO:0008150,biological_process; GO:0009719,response to endogenous stimulus; GO:0009725,response to hormone; GO:0009733,response to auxin; GO:0009755,hormone-mediated signaling pathway; GO:0009987,cellular process; GO:0010033,response to organic substance; GO:0023052,signaling; GO:0032870,ce…	PF02519.17:Auxin responsive protein	--	0.590967	4.08537	1.52477	9.11623	0.0562	0.0641667	0.0458	0.130667
Zm00001eb088260	chr2	107880477	107881546	-	K14488 SAUR family protein | (RefSeq) auxin-induced protein 15A (A)	ko04075: Plant hormone signal transduction	GO:0009734,auxin-activated signaling pathway; GO:0007154,cell communication; GO:0007165,signal transduction; GO:0008150,biological_process; GO:0009719,response to endogenous stimulus; GO:0009725,response to hormone; GO:0009733,response to auxin; GO:0009755,hormone-mediated signaling pathway; GO:0009987,cellular process; GO:0010033,response to organic substance; GO:0023052,signaling; GO:0032870,ce…	PF02519.17:Auxin responsive protein	--	2.5903	5.39213	0.643367	0.187933	4.917	2.16517	0.121333	0.122267
Zm00001eb173630	chr4	39330105	39330410	-	K14488 SAUR family protein | (RefSeq) auxin-induced protein 15A (A)	ko04075: Plant hormone signal transduction	GO:0009733,response to auxin; GO:0008150,biological_process; GO:0009719,response to endogenous stimulus; GO:0009725,response to hormone; GO:0010033,response to organic substance; GO:0042221,response to chemical; GO:0050896,response to stimulus	PF02519.17:Auxin responsive protein	--	1.40843	8.4521	12.8988	10.0982	5.65427	1.4875	21.873	9.78473
Zm00001eb186060	chr4	154283351	154284337	+	K14488 SAUR family protein | (RefSeq) auxin-responsive protein SAUR36 (A)	ko04075: Plant hormone signal transduction	GO:0005634,nucleus; GO:0009734,auxin-activated signaling pathway; GO:1900057,positive regulation of leaf senescence; GO:0040008,regulation of growth; GO:0010029,regulation of seed germination; GO:0007154,cell communication; GO:0007165,signal transduction; GO:0008150,biological_process; GO:0009719,response to endogenous stimulus; GO:0009725,response to hormone; GO:0009733,response to auxin; GO:000…	PF02519.17:Auxin responsive protein	--	3.9314	9.31863	8.79257	4.09973	6.35397	4.78533	1.18983	4.7406
Zm00001eb190310	chr4	172165807	172166142	-	K14488 SAUR family protein | (RefSeq) uncharacterized protein LOC100381449 (A)	ko04075: Plant hormone signal transduction	GO:0005886,plasma membrane; GO:0040008,regulation of growth; GO:0009737,response to abscisic acid; GO:0009733,response to auxin; GO:0009741,response to brassinosteroid; GO:0009639,response to red or far red light; GO:0008150,biological_process; GO:0040007,growth; GO:0050789,regulation of biological process; GO:0065007,biological regulation; GO:0009719,response to endogenous stimulus; GO:0009725,r…	PF02519.17:Auxin responsive protein	--	0.159133	0.2824	44.8371	35.015	0.336	0.145133	40.8691	12.9233
Zm00001eb207400	chr4	244945763	244946764	-	K14488 SAUR family protein | (RefSeq) auxin-responsive protein SAUR71 (A)	ko04075: Plant hormone signal transduction	GO:0005737,cytoplasm; GO:0009734,auxin-activated signaling pathway; GO:0040008,regulation of growth; GO:0007154,cell communication; GO:0007165,signal transduction; GO:0008150,biological_process; GO:0009719,response to endogenous stimulus; GO:0009725,response to hormone; GO:0009733,response to auxin; GO:0009755,hormone-mediated signaling pathway; GO:0009987,cellular process; GO:0010033,response to…	PF02519.17:Auxin responsive protein	--	0.5186	2.05947	0.6744	0.4168	0.920867	0.5385	0.663467	1.66977
Zm00001eb218080	chr5	15818062	15818867	-	K14488 SAUR family protein | (RefSeq) SAUR16 - auxin-responsive SAUR family member (A)	ko04075: Plant hormone signal transduction	GO:0005737,cytoplasm; GO:0009734,auxin-activated signaling pathway; GO:0040008,regulation of growth; GO:0007154,cell communication; GO:0007165,signal transduction; GO:0008150,biological_process; GO:0009719,response to endogenous stimulus; GO:0009725,response to hormone; GO:0009733,response to auxin; GO:0009755,hormone-mediated signaling pathway; GO:0009987,cellular process; GO:0010033,response to…	PF02519.17:Auxin responsive protein	--	0.5154	1.58347	0.0854333	0.427133	0.6395	0.309033	0.146367	1.2147
Zm00001eb227020	chr5	58804625	58805592	-	K14488 SAUR family protein | (RefSeq) auxin-responsive protein SAUR19 (A)	ko04075: Plant hormone signal transduction	GO:0019897,extrinsic component of plasma membrane; GO:0009734,auxin-activated signaling pathway; GO:0030307,positive regulation of cell growth; GO:2000012,regulation of auxin polar transport; GO:0009733,response to auxin; GO:0009741,response to brassinosteroid; GO:0007154,cell communication; GO:0007165,signal transduction; GO:0008150,biological_process; GO:0009719,response to endogenous stimulus;…	PF02519.17:Auxin responsive protein	--	2.0979	8.3847	0.0175	0.133033	3.4335	2.15567	0.0179667	0.0710667
Zm00001eb232940	chr5	85715303	85716631	+	K14488 SAUR family protein | (RefSeq) auxin-responsive protein SAUR71 (A)	ko04075: Plant hormone signal transduction	GO:0005737,cytoplasm; GO:0009734,auxin-activated signaling pathway; GO:0040008,regulation of growth; GO:0007154,cell communication; GO:0007165,signal transduction; GO:0008150,biological_process; GO:0009719,response to endogenous stimulus; GO:0009725,response to hormone; GO:0009733,response to auxin; GO:0009755,hormone-mediated signaling pathway; GO:0009987,cellular process; GO:0010033,response to…	PF02519.17:Auxin responsive protein	--	1.33053	3.23407	3.96943	3.48183	1.33157	0.630667	1.76983	3.81197
Zm00001eb248690	chr5	193685985	193687645	+	K14488 SAUR family protein | (RefSeq) auxin-responsive protein SAUR36 (A)	ko04075: Plant hormone signal transduction	GO:0005634,nucleus; GO:0009734,auxin-activated signaling pathway; GO:1900057,positive regulation of leaf senescence; GO:0040008,regulation of growth; GO:0010029,regulation of seed germination; GO:0007154,cell communication; GO:0007165,signal transduction; GO:0008150,biological_process; GO:0009719,response to endogenous stimulus; GO:0009725,response to hormone; GO:0009733,response to auxin; GO:000…	PF02519.17:Auxin responsive protein	--	3.4231	8.72587	0.303833	0.5242	3.9552	2.79157	0.1075	1.63193
Zm00001eb256180	chr5	218984388	218985331	+	K14488 SAUR family protein | (RefSeq) SAUR12 - auxin-responsive SAUR family member (A)	ko04075: Plant hormone signal transduction	GO:0005737,cytoplasm; GO:0005634,nucleus; GO:0005886,plasma membrane; GO:0009734,auxin-activated signaling pathway; GO:0040008,regulation of growth; GO:1900140,regulation of seedling development; GO:0007154,cell communication; GO:0007165,signal transduction; GO:0008150,biological_process; GO:0009719,response to endogenous stimulus; GO:0009725,response to hormone; GO:0009733,response to auxin; GO:…	PF02519.17:Auxin responsive protein	--	8.38297	35.4862	1.86653	4.3957	9.7083	3.84823	0.999167	7.24643
Zm00001eb272400	chr6	94002413	94003592	+	K14488 SAUR family protein | (RefSeq) uncharacterized protein LOC107436075 (A)	ko04075: Plant hormone signal transduction	GO:0005737,cytoplasm; GO:0005634,nucleus; GO:0005886,plasma membrane; GO:0009734,auxin-activated signaling pathway; GO:0040008,regulation of growth; GO:1900140,regulation of seedling development; GO:0007154,cell communication; GO:0007165,signal transduction; GO:0008150,biological_process; GO:0009719,response to endogenous stimulus; GO:0009725,response to hormone; GO:0009733,response to auxin; GO:…	--	--	4.10517	10.7818	0.575433	1.40657	5.48477	2.9829	0.714267	2.20577
Zm00001eb274080	chr6	102140591	102141489	-	K14488 SAUR family protein | (RefSeq) SAUR25 - auxin-responsive SAUR family member (A)	ko04075: Plant hormone signal transduction	GO:0005737,cytoplasm; GO:0009734,auxin-activated signaling pathway; GO:0040008,regulation of growth; GO:0007154,cell communication; GO:0007165,signal transduction; GO:0008150,biological_process; GO:0009719,response to endogenous stimulus; GO:0009725,response to hormone; GO:0009733,response to auxin; GO:0009755,hormone-mediated signaling pathway; GO:0009987,cellular process; GO:0010033,response to…	PF02519.17:Auxin responsive protein	--	2.10243	3.0909	1.58113	1.18767	2.83757	1.70693	1.0126	2.99407
Zm00001eb317820	chr7	143104362	143105204	-	K14488 SAUR family protein | (RefSeq) calmodulin binding protein (A)	ko04075: Plant hormone signal transduction	GO:0005737,cytoplasm; GO:0009734,auxin-activated signaling pathway; GO:0040008,regulation of growth; GO:0007154,cell communication; GO:0007165,signal transduction; GO:0008150,biological_process; GO:0009719,response to endogenous stimulus; GO:0009725,response to hormone; GO:0009733,response to auxin; GO:0009755,hormone-mediated signaling pathway; GO:0009987,cellular process; GO:0010033,response to…	PF02519.17:Auxin responsive protein	--	5.08007	9.51503	0.824433	2.8686	16.0495	3.2448	0.986967	4.29223
Zm00001eb427500	chr10	135864932	135865861	+	K14488 SAUR family protein | (RefSeq) SAUR11 - auxin-responsive SAUR family member (A)	ko04075: Plant hormone signal transduction	GO:0005634,nucleus; GO:0009734,auxin-activated signaling pathway; GO:1900057,positive regulation of leaf senescence; GO:0040008,regulation of growth; GO:0010029,regulation of seed germination; GO:0007154,cell communication; GO:0007165,signal transduction; GO:0008150,biological_process; GO:0009719,response to endogenous stimulus; GO:0009725,response to hormone; GO:0009733,response to auxin; GO:000…	PF02519.17:Auxin responsive protein	--	0.3037	1.7315	0.185067	0.7961	0.4509	0.536067	0.161467	1.14317
Zm00001eb431010	chr10	144765137	144765866	-	K14488 SAUR family protein | (RefSeq) auxin-responsive protein SAUR71 (A)	ko04075: Plant hormone signal transduction	GO:0005737,cytoplasm; GO:0060918,auxin transport; GO:0009734,auxin-activated signaling pathway; GO:0009958,positive gravitropism; GO:0040008,regulation of growth; GO:0090057,root radial pattern formation; GO:0006810,transport; GO:0008150,biological_process; GO:0009914,hormone transport; GO:0010817,regulation of hormone levels; GO:0051179,localization; GO:0051234,establishment of localization; GO:…	PF02519.17:Auxin responsive protein	--	2.89343	8.11897	3.7655	2.9689	3.6097	2.6243	2.29693	2.13653
novel.7899	chr8	99077810	99078957	.	K14488 SAUR family protein | (RefSeq) auxin-responsive protein SAUR71 (A)	ko04075: Plant hormone signal transduction	GO:0009501,amyloplast; GO:0009507,chloroplast; GO:0005524,ATP binding; GO:0008878,glucose-1-phosphate adenylyltransferase activity; GO:0005978,glycogen biosynthetic process; GO:0019252,starch biosynthetic process; GO:0000166,nucleotide binding; GO:0003674,molecular_function; GO:0005488,binding; GO:0017076,purine nucleotide binding; GO:0030554,adenyl nucleotide binding; GO:0032553,ribonucleotide b…	--	--	1.99097	1.8211	0.999167	1.19767	0.0313667	0.0601667	0	0
Zm00001eb032470	chr1	181709124	181709781	-	K14488 SAUR family protein | (RefSeq) auxin-responsive protein SAUR71 (A)	ko04075: Plant hormone signal transduction	GO:0005737,cytoplasm; GO:0009734,auxin-activated signaling pathway; GO:0040008,regulation of growth; GO:0007154,cell communication; GO:0007165,signal transduction; GO:0008150,biological_process; GO:0009719,response to endogenous stimulus; GO:0009725,response to hormone; GO:0009733,response to auxin; GO:0009755,hormone-mediated signaling pathway; GO:0009987,cellular process; GO:0010033,response to…	PF02519.17:Auxin responsive protein	--	5.28643	6.07357	0.0804	0.4394	7.76473	3.3299	0.0753667	0.2765
Zm00001eb067420	chr2	3852710	3853485	+	K14488 SAUR family protein | (RefSeq) auxin-responsive protein SAUR36 (A)	ko04075: Plant hormone signal transduction	GO:0009734,auxin-activated signaling pathway; GO:0007154,cell communication; GO:0007165,signal transduction; GO:0008150,biological_process; GO:0009719,response to endogenous stimulus; GO:0009725,response to hormone; GO:0009733,response to auxin; GO:0009755,hormone-mediated signaling pathway; GO:0009987,cellular process; GO:0010033,response to organic substance; GO:0023052,signaling; GO:0032870,ce…	PF02519.17:Auxin responsive protein	--	0.611067	1.1167	0.0218333	0.0237	1.7551	0.125467	0.151567	0.235667
Zm00001eb067430	chr2	3862803	3863760	-	K14488 SAUR family protein | (RefSeq) indole-3-acetic acid-induced protein ARG7 (A)	ko04075: Plant hormone signal transduction	GO:0009733,response to auxin; GO:0008150,biological_process; GO:0009719,response to endogenous stimulus; GO:0009725,response to hormone; GO:0010033,response to organic substance; GO:0042221,response to chemical; GO:0050896,response to stimulus	PF02519.17:Auxin responsive protein	--	4.3165	5.31593	3.27597	5.44703	9.67973	3.7475	3.49067	3.5732
Zm00001eb104090	chr2	203513183	203513632	-	K14488 SAUR family protein | (RefSeq) auxin-responsive protein SAUR50 (A)	ko04075: Plant hormone signal transduction	GO:0005737,cytoplasm; GO:0009734,auxin-activated signaling pathway; GO:0046621,negative regulation of organ growth; GO:2000012,regulation of auxin polar transport; GO:0007154,cell communication; GO:0007165,signal transduction; GO:0008150,biological_process; GO:0009719,response to endogenous stimulus; GO:0009725,response to hormone; GO:0009733,response to auxin; GO:0009755,hormone-mediated signali…	PF02519.17:Auxin responsive protein	--	4.6251	8.44063	13.4636	20.9752	6.04367	2.57257	16.6768	12.9607
Zm00001eb193520	chr4	183221115	183222413	-	K14488 SAUR family protein | (RefSeq) uncharacterized protein LOC100280867 (A)	ko04075: Plant hormone signal transduction	GO:0009733,response to auxin; GO:0008150,biological_process; GO:0009719,response to endogenous stimulus; GO:0009725,response to hormone; GO:0010033,response to organic substance; GO:0042221,response to chemical; GO:0050896,response to stimulus	PF02519.17:Auxin responsive protein	--	1.2051	1.29177	0.0942667	0.14	0.482733	0.326433	0.0505333	0.3875
Zm00001eb319980	chr7	150436654	150436998	-	K14488 SAUR family protein | (RefSeq) uncharacterized protein LOC100381449 (A)	ko04075: Plant hormone signal transduction	GO:0005737,cytoplasm; GO:0009734,auxin-activated signaling pathway; GO:0046621,negative regulation of organ growth; GO:2000012,regulation of auxin polar transport; GO:0007154,cell communication; GO:0007165,signal transduction; GO:0008150,biological_process; GO:0009719,response to endogenous stimulus; GO:0009725,response to hormone; GO:0009733,response to auxin; GO:0009755,hormone-mediated signali…	PF02519.17:Auxin responsive protein	--	1.26413	1.1064	2.51077	4.94253	0.3695	0.686	0.8933	0.8487
Zm00001eb321100	chr7	153814613	153815806	-	K14488 SAUR family protein | (RefSeq) auxin-induced protein X10A (A)	ko04075: Plant hormone signal transduction	GO:0005737,cytoplasm; GO:0009734,auxin-activated signaling pathway; GO:0046621,negative regulation of organ growth; GO:2000012,regulation of auxin polar transport; GO:0007154,cell communication; GO:0007165,signal transduction; GO:0008150,biological_process; GO:0009719,response to endogenous stimulus; GO:0009725,response to hormone; GO:0009733,response to auxin; GO:0009755,hormone-mediated signali…	PF02519.17:Auxin responsive protein	--	0.079	0	8.9332	14.976	0.354333	0.2111	22.8196	16.0237
Zm00001eb321110	chr7	153819174	153820003	+	K14488 SAUR family protein | (RefSeq) auxin-responsive protein SAUR50 (A)	ko04075: Plant hormone signal transduction	GO:0005737,cytoplasm; GO:0009734,auxin-activated signaling pathway; GO:0046621,negative regulation of organ growth; GO:2000012,regulation of auxin polar transport; GO:0007154,cell communication; GO:0007165,signal transduction; GO:0008150,biological_process; GO:0009719,response to endogenous stimulus; GO:0009725,response to hormone; GO:0009733,response to auxin; GO:0009755,hormone-mediated signali…	PF02519.17:Auxin responsive protein	--	0.165667	0.0893333	6.31337	9.9256	1.41147	0.382033	8.23387	11.1296
Zm00001eb321140	chr7	153890002	153890894	+	K14488 SAUR family protein | (RefSeq) uncharacterized protein LOC103647454 isoform X1 (A)	ko04075: Plant hormone signal transduction	GO:0005737,cytoplasm; GO:0009734,auxin-activated signaling pathway; GO:0046621,negative regulation of organ growth; GO:2000012,regulation of auxin polar transport; GO:0007154,cell communication; GO:0007165,signal transduction; GO:0008150,biological_process; GO:0009719,response to endogenous stimulus; GO:0009725,response to hormone; GO:0009733,response to auxin; GO:0009755,hormone-mediated signali…	PF02519.17:Auxin responsive protein	--	1.1115	1.43093	5.31783	10.6599	0.330333	2.7979	3.59443	3.6918
Zm00001eb348160	chr8	99857016	99866090	-	K14488 SAUR family protein | (RefSeq) auxin-responsive protein SAUR71 (A)	ko04075: Plant hormone signal transduction	GO:0005737,cytoplasm; GO:0009734,auxin-activated signaling pathway; GO:0040008,regulation of growth; GO:0007154,cell communication; GO:0007165,signal transduction; GO:0008150,biological_process; GO:0009719,response to endogenous stimulus; GO:0009725,response to hormone; GO:0009733,response to auxin; GO:0009755,hormone-mediated signaling pathway; GO:0009987,cellular process; GO:0010033,response to…	--	--	11.0267	13.324	4.93647	6.12353	0	0.347267	0.0331333	0.292
Zm00001eb390100	chr9	116107471	116108687	-	K14488 SAUR family protein | (RefSeq) SAUR25 - auxin-responsive SAUR family member (A)	ko04075: Plant hormone signal transduction	GO:0005737,cytoplasm; GO:0009734,auxin-activated signaling pathway; GO:0040008,regulation of growth; GO:0007154,cell communication; GO:0007165,signal transduction; GO:0008150,biological_process; GO:0009719,response to endogenous stimulus; GO:0009725,response to hormone; GO:0009733,response to auxin; GO:0009755,hormone-mediated signaling pathway; GO:0009987,cellular process; GO:0010033,response to…	PF02519.17:Auxin responsive protein	--	3.6572	5.67637	4.44647	2.9741	3.37957	1.82147	2.4336	2.7416
Zm00001eb432920	chr10	149197504	149198648	-	K14488 SAUR family protein | (RefSeq) indole-3-acetic acid-induced protein ARG7 (A)	ko04075: Plant hormone signal transduction	GO:0009733,response to auxin; GO:0008150,biological_process; GO:0009719,response to endogenous stimulus; GO:0009725,response to hormone; GO:0010033,response to organic substance; GO:0042221,response to chemical; GO:0050896,response to stimulus	--	--	5.1919	7.8108	5.69503	6.3308	9.61663	4.10353	5.91007	5.97413
Zm00001eb216090	chr5	10765204	10773598	-	K14489 arabidopsis histidine kinase 2/3/4 (cytokinin receptor) [EC:2.7.13.3] | (RefSeq) histidine kinase (A)	ko04075: Plant hormone signal transduction	GO:0016021,integral component of membrane; GO:0005886,plasma membrane; GO:0019955,cytokine binding; GO:0000155,phosphorelay sensor kinase activity; GO:0004673,protein histidine kinase activity; GO:0009736,cytokinin-activated signaling pathway; GO:0006468,protein phosphorylation; GO:0003674,molecular_function; GO:0005488,binding; GO:0005515,protein binding; GO:0003824,catalytic activity; GO:000467…	PF03924.16:CHASE domain	Others	1.84757	2.8828	6.6294	15.5147	1.70753	4.179	7.9696	9.10947
Zm00001eb190410	chr4	172457826	172464282	+	K14489 arabidopsis histidine kinase 2/3/4 (cytokinin receptor) [EC:2.7.13.3] | (RefSeq) uncharacterized protein LOC732762 (A)	ko04075: Plant hormone signal transduction	GO:0016021,integral component of membrane; GO:0005886,plasma membrane; GO:0019955,cytokine binding; GO:0000155,phosphorelay sensor kinase activity; GO:0004673,protein histidine kinase activity; GO:0009736,cytokinin-activated signaling pathway; GO:0006468,protein phosphorylation; GO:0003674,molecular_function; GO:0005488,binding; GO:0005515,protein binding; GO:0003824,catalytic activity; GO:000467…	PF03924.16:CHASE domain	Others	2.93137	1.83007	1.67647	1.57463	1.3163	4.54763	1.2607	0.375867
Zm00001eb224000	chr5	40259786	40260762	+	K14489 arabidopsis histidine kinase 2/3/4 (cytokinin receptor) [EC:2.7.13.3] | (RefSeq) histidine kinase 3 (A)	ko04075: Plant hormone signal transduction	GO:0016021,integral component of membrane; GO:0005886,plasma membrane; GO:0000155,phosphorelay sensor kinase activity; GO:0009736,cytokinin-activated signaling pathway; GO:0003674,molecular_function; GO:0003824,catalytic activity; GO:0004672,protein kinase activity; GO:0004673,protein histidine kinase activity; GO:0016301,kinase activity; GO:0016740,transferase activity; GO:0016772,transferase ac…	--	--	1.35607	0.464867	1.3653	1.92113	0.3596	1.26437	1.0929	0.258067
Zm00001eb389570	chr9	113011095	113019936	-	K14489 arabidopsis histidine kinase 2/3/4 (cytokinin receptor) [EC:2.7.13.3] | (RefSeq) histidine kinase 3 (A)	ko04075: Plant hormone signal transduction	GO:0005737,cytoplasm; GO:0005886,plasma membrane; GO:0000155,phosphorelay sensor kinase activity; GO:0070301,cellular response to hydrogen peroxide; GO:0071219,cellular response to molecule of bacterial origin; GO:0071732,cellular response to nitric oxide; GO:0009736,cytokinin-activated signaling pathway; GO:0009788,negative regulation of abscisic acid-activated signaling pathway; GO:0010105,nega…	PF02518.29:Histidine kinase-, DNA gyrase B-, and HSP90-like ATPase	Others	3.57017	3.45263	1.03877	0.820567	2.32523	8.633	0.9266	0.241433
Zm00001eb224010	chr5	40294183	40313905	+	K14489 arabidopsis histidine kinase 2/3/4 (cytokinin receptor) [EC:2.7.13.3] | (RefSeq) histidine kinase 3 (A)	ko04075: Plant hormone signal transduction	GO:0016021,integral component of membrane; GO:0005886,plasma membrane; GO:0000155,phosphorelay sensor kinase activity; GO:0009736,cytokinin-activated signaling pathway; GO:0003674,molecular_function; GO:0003824,catalytic activity; GO:0004672,protein kinase activity; GO:0004673,protein histidine kinase activity; GO:0016301,kinase activity; GO:0016740,transferase activity; GO:0016772,transferase ac…	PF02518.29:Histidine kinase-, DNA gyrase B-, and HSP90-like ATPase	Others	6.59947	3.81917	5.35033	6.76227	2.31383	6.07863	4.7167	3.57873
Zm00001eb253970	chr5	213763575	213773889	+	K14489 arabidopsis histidine kinase 2/3/4 (cytokinin receptor) [EC:2.7.13.3] | (RefSeq) uncharacterized protein LOC732762 (A)	ko04075: Plant hormone signal transduction	GO:0016021,integral component of membrane; GO:0005886,plasma membrane; GO:0019955,cytokine binding; GO:0000155,phosphorelay sensor kinase activity; GO:0004673,protein histidine kinase activity; GO:0009736,cytokinin-activated signaling pathway; GO:0006468,protein phosphorylation; GO:0003674,molecular_function; GO:0005488,binding; GO:0005515,protein binding; GO:0003824,catalytic activity; GO:000467…	PF03924.16:CHASE domain	Others	12.7559	9.06923	5.2364	7.5365	9.92863	22.7474	6.1825	5.13003
Zm00001eb274910	chr6	105190893	105201389	-	K14489 arabidopsis histidine kinase 2/3/4 (cytokinin receptor) [EC:2.7.13.3] | (RefSeq) histidine kinase 3 (A)	ko04075: Plant hormone signal transduction	GO:0005737,cytoplasm; GO:0005886,plasma membrane; GO:0000155,phosphorelay sensor kinase activity; GO:0070301,cellular response to hydrogen peroxide; GO:0071219,cellular response to molecule of bacterial origin; GO:0071732,cellular response to nitric oxide; GO:0009736,cytokinin-activated signaling pathway; GO:0009788,negative regulation of abscisic acid-activated signaling pathway; GO:0010105,nega…	PF02518.29:Histidine kinase-, DNA gyrase B-, and HSP90-like ATPase	Others	4.83183	4.5837	1.93777	1.63417	3.88963	10.4031	1.50537	0.965133
Zm00001eb364280	chr8	167686851	167692959	+	K14489 arabidopsis histidine kinase 2/3/4 (cytokinin receptor) [EC:2.7.13.3] | (RefSeq) histidine kinase 2 (A)	ko04075: Plant hormone signal transduction	GO:0016021,integral component of membrane; GO:0005886,plasma membrane; GO:0000155,phosphorelay sensor kinase activity; GO:0043424,protein histidine kinase binding; GO:0071215,cellular response to abscisic acid stimulus; GO:0070417,cellular response to cold; GO:0016036,cellular response to phosphate starvation; GO:0071329,cellular response to sucrose stimulus; GO:0009736,cytokinin-activated signal…	PF03924.16:CHASE domain	Others	10.245	5.31427	9.76323	12.7566	2.76687	15.6235	5.63183	3.68213
Zm00001eb153570	chr3	204267608	204269447	-	K14490 histidine-containing phosphotransfer peotein | (RefSeq) uncharacterized protein LOC100281022 (A)	ko04075: Plant hormone signal transduction	GO:0005737,cytoplasm; GO:0005634,nucleus; GO:0009927,histidine phosphotransfer kinase activity; GO:0043424,protein histidine kinase binding; GO:0009736,cytokinin-activated signaling pathway; GO:0000160,phosphorelay signal transduction system; GO:0016310,phosphorylation; GO:0003674,molecular_function; GO:0003824,catalytic activity; GO:0004672,protein kinase activity; GO:0016301,kinase activity; GO…	PF01627.26:Hpt domain	--	0	0	0.146967	0.670067	0	0	0.2601	2.43903
Zm00001eb283590	chr6	141061118	141063051	+	K14490 histidine-containing phosphotransfer peotein | (RefSeq) pseudo histidine-containing phosphotransfer protein 2 (A)	ko04075: Plant hormone signal transduction	GO:0005737,cytoplasm; GO:0005634,nucleus; GO:0009927,histidine phosphotransfer kinase activity; GO:0043424,protein histidine kinase binding; GO:0009736,cytokinin-activated signaling pathway; GO:0000160,phosphorelay signal transduction system; GO:0016310,phosphorylation; GO:0003674,molecular_function; GO:0003824,catalytic activity; GO:0004672,protein kinase activity; GO:0016301,kinase activity; GO…	PF01627.26:Hpt domain	--	0.1431	0.7909	0.1411	0.466467	0.187733	0.208667	0.201067	5.71477
Zm00001eb353520	chr8	127662630	127665762	-	K14490 histidine-containing phosphotransfer peotein | (RefSeq) uncharacterized protein LOC100281022 (A)	ko04075: Plant hormone signal transduction	GO:0005737,cytoplasm; GO:0005634,nucleus; GO:0009927,histidine phosphotransfer kinase activity; GO:0043424,protein histidine kinase binding; GO:0009736,cytokinin-activated signaling pathway; GO:0000160,phosphorelay signal transduction system; GO:0016310,phosphorylation; GO:0003674,molecular_function; GO:0003824,catalytic activity; GO:0004672,protein kinase activity; GO:0016301,kinase activity; GO…	--	--	0.289433	0.171533	0.716867	1.07107	0.162567	0.119933	0.700667	2.603
Zm00001eb135200	chr3	115883223	115886918	+	K14491 two-component response regulator ARR-B family | (RefSeq) response regulator 9 (A)	ko04075: Plant hormone signal transduction	GO:0005634,nucleus; GO:0003700,DNA-binding transcription factor activity; GO:0000976,transcription cis-regulatory region binding; GO:0010158,abaxial cell fate specification; GO:0080060,integument development; GO:0048481,plant ovule development; GO:0006355,regulation of DNA-templated transcription; GO:0003674,molecular_function; GO:0140110,transcription regulator activity; GO:0001067,transcription…	PF00249.34:Myb-like DNA-binding domain	GARP-G2-like	0.0734667	0.153133	0.673667	3.72107	0.0584	0.0158	0.610667	2.04433
Zm00001eb144290	chr3	170564598	170568595	+	K14491 two-component response regulator ARR-B family | (RefSeq) two-component response regulator ARR11 (A)	ko04075: Plant hormone signal transduction	GO:0005634,nucleus; GO:0003677,DNA binding; GO:0003700,DNA-binding transcription factor activity; GO:0009736,cytokinin-activated signaling pathway; GO:0000160,phosphorelay signal transduction system; GO:0003674,molecular_function; GO:0003676,nucleic acid binding; GO:0005488,binding; GO:0097159,organic cyclic compound binding; GO:1901363,heterocyclic compound binding; GO:0140110,transcription regu…	PF00072.27:Response regulator receiver domain	GARP-ARR-B	10.0441	27.2646	4.76807	13.4761	10.1075	15.6757	3.3918	8.7536
Zm00001eb148190	chr3	185310483	185313706	-	K14491 two-component response regulator ARR-B family | (RefSeq) response regulator 8 (A)	ko04075: Plant hormone signal transduction	GO:0005634,nucleus; GO:0003677,DNA binding; GO:0003700,DNA-binding transcription factor activity; GO:0048511,rhythmic process; GO:0003674,molecular_function; GO:0003676,nucleic acid binding; GO:0005488,binding; GO:0097159,organic cyclic compound binding; GO:1901363,heterocyclic compound binding; GO:0140110,transcription regulator activity; GO:0008150,biological_process; GO:0005575,cellular_compon…	PF00249.34:Myb-like DNA-binding domain	GARP-G2-like	1.5693	3.966	0.611833	0.783533	1.7894	2.59577	0.447733	0.747267
Zm00001eb233310	chr5	88320790	88324201	-	K14491 two-component response regulator ARR-B family | (RefSeq) response regulator 10 (A)	ko04075: Plant hormone signal transduction	GO:0005634,nucleus; GO:0003677,DNA binding; GO:0003700,DNA-binding transcription factor activity; GO:0009877,nodulation; GO:0003674,molecular_function; GO:0003676,nucleic acid binding; GO:0005488,binding; GO:0097159,organic cyclic compound binding; GO:1901363,heterocyclic compound binding; GO:0140110,transcription regulator activity; GO:0008150,biological_process; GO:0009653,anatomical structure …	PF14379.9:MYB-CC type transfactor, LHEQLE motif	GARP-G2-like	2.23157	4.68987	3.7213	6.92653	1.9635	2.81343	3.72027	4.66693
Zm00001eb288090	chr6	158106477	158109062	+	K14491 two-component response regulator ARR-B family | (RefSeq) response regulator 10 (A)	ko04075: Plant hormone signal transduction	GO:0005634,nucleus; GO:0003677,DNA binding; GO:0003700,DNA-binding transcription factor activity; GO:0006355,regulation of DNA-templated transcription; GO:0009409,response to cold; GO:0003674,molecular_function; GO:0003676,nucleic acid binding; GO:0005488,binding; GO:0097159,organic cyclic compound binding; GO:1901363,heterocyclic compound binding; GO:0140110,transcription regulator activity; GO:…	--	GARP-G2-like	7.7124	15.2644	3.68907	5.01313	10.9471	9.5361	4.3244	4.87747
Zm00001eb291350	chr6	166980953	166985281	-	K14491 two-component response regulator ARR-B family | (RefSeq) two-component response regulator ARR11 (A)	ko04075: Plant hormone signal transduction	GO:0005634,nucleus; GO:0003677,DNA binding; GO:0003700,DNA-binding transcription factor activity; GO:0006355,regulation of DNA-templated transcription; GO:0003674,molecular_function; GO:0003676,nucleic acid binding; GO:0005488,binding; GO:0097159,organic cyclic compound binding; GO:1901363,heterocyclic compound binding; GO:0140110,transcription regulator activity; GO:0006139,nucleobase-containing…	PF14379.9:MYB-CC type transfactor, LHEQLE motif	GARP-G2-like	11.1017	13.0022	9.5473	14.9508	7.8849	12.5703	8.8078	17.424
Zm00001eb365420	chr8	169863648	169868337	+	K14491 two-component response regulator ARR-B family | (RefSeq) two-component response regulator ORR26 (A)	ko04075: Plant hormone signal transduction	GO:0005634,nucleus; GO:0003677,DNA binding; GO:0003700,DNA-binding transcription factor activity; GO:0009736,cytokinin-activated signaling pathway; GO:0000160,phosphorelay signal transduction system; GO:0003674,molecular_function; GO:0003676,nucleic acid binding; GO:0005488,binding; GO:0097159,organic cyclic compound binding; GO:1901363,heterocyclic compound binding; GO:0140110,transcription regu…	PF00249.34:Myb-like DNA-binding domain	Others	9.20533	22.9281	4.109	7.1171	8.4869	13.5852	4.0589	5.53667
Zm00001eb390020	chr9	115963060	115965631	+	K14491 two-component response regulator ARR-B family | (RefSeq) response regulator 8 (A)	ko04075: Plant hormone signal transduction	GO:0005634,nucleus; GO:0003677,DNA binding; GO:0003700,DNA-binding transcription factor activity; GO:0003674,molecular_function; GO:0003676,nucleic acid binding; GO:0005488,binding; GO:0097159,organic cyclic compound binding; GO:1901363,heterocyclic compound binding; GO:0140110,transcription regulator activity; GO:0005575,cellular_component; GO:0005622,intracellular anatomical structure; GO:00432…	PF00249.34:Myb-like DNA-binding domain	GARP-G2-like	2.0746	4.3149	0.961133	1.2371	1.12323	2.51317	0.140267	1.65417
Zm00001eb058610	chr1	287551488	287559426	+	K14491 two-component response regulator ARR-B family | (RefSeq) uncharacterized protein LOC100191412 (A)	ko04075: Plant hormone signal transduction	GO:0005634,nucleus; GO:0003700,DNA-binding transcription factor activity; GO:0000976,transcription cis-regulatory region binding; GO:0010158,abaxial cell fate specification; GO:0080060,integument development; GO:0048481,plant ovule development; GO:0006355,regulation of DNA-templated transcription; GO:0003674,molecular_function; GO:0140110,transcription regulator activity; GO:0001067,transcription…	PF00249.34:Myb-like DNA-binding domain	GARP-G2-like	0.4462	1.51683	0.6376	0.6741	0.960367	0.4821	0.369167	0.5601
Zm00001eb071920	chr2	12855800	12859013	-	K14491 two-component response regulator ARR-B family | (RefSeq) response regulator 9 (A)	ko04075: Plant hormone signal transduction	GO:0005634,nucleus; GO:0003677,DNA binding; GO:0003700,DNA-binding transcription factor activity; GO:2000762,regulation of phenylpropanoid metabolic process; GO:0006355,regulation of DNA-templated transcription; GO:0003674,molecular_function; GO:0003676,nucleic acid binding; GO:0005488,binding; GO:0097159,organic cyclic compound binding; GO:1901363,heterocyclic compound binding; GO:0140110,transc…	PF14379.9:MYB-CC type transfactor, LHEQLE motif	GARP-G2-like	1.90533	2.66843	1.31497	1.48453	1.5257	3.3741	0.3305	0.831567
Zm00001eb099740	chr2	187549861	187554129	+	K14491 two-component response regulator ARR-B family | (RefSeq) response regulator 9 (A)	ko04075: Plant hormone signal transduction	GO:0005634,nucleus; GO:0003677,DNA binding; GO:0003700,DNA-binding transcription factor activity; GO:0009736,cytokinin-activated signaling pathway; GO:0000160,phosphorelay signal transduction system; GO:0003674,molecular_function; GO:0003676,nucleic acid binding; GO:0005488,binding; GO:0097159,organic cyclic compound binding; GO:1901363,heterocyclic compound binding; GO:0140110,transcription regu…	--	--	0.0106	0	0.0115	0	0.129533	5.0584	2.27827	0.360233
Zm00001eb118010	chr2	241929343	241931437	+	K14491 two-component response regulator ARR-B family | (RefSeq) uncharacterized protein LOC100191412 (A)	ko04075: Plant hormone signal transduction	GO:0005634,nucleus; GO:0003677,DNA binding; GO:0003700,DNA-binding transcription factor activity; GO:0003674,molecular_function; GO:0003676,nucleic acid binding; GO:0005488,binding; GO:0097159,organic cyclic compound binding; GO:1901363,heterocyclic compound binding; GO:0140110,transcription regulator activity; GO:0005575,cellular_component; GO:0005622,intracellular anatomical structure; GO:00432…	PF00249.34:Myb-like DNA-binding domain	GARP-G2-like	4.75813	13.7362	7.274	16.5597	6.03167	6.92283	6.66777	12.8797
Zm00001eb118900	chr3	1587187	1591959	+	K14491 two-component response regulator ARR-B family | (RefSeq) uncharacterized protein LOC100191412 (A)	ko04075: Plant hormone signal transduction	GO:0005634,nucleus; GO:0003700,DNA-binding transcription factor activity; GO:0000976,transcription cis-regulatory region binding; GO:0045893,positive regulation of DNA-templated transcription; GO:0003674,molecular_function; GO:0140110,transcription regulator activity; GO:0001067,transcription regulatory region nucleic acid binding; GO:0003676,nucleic acid binding; GO:0003677,DNA binding; GO:00036…	PF00249.34:Myb-like DNA-binding domain	GARP-G2-like	0.199533	0.690733	16.8025	22.6877	0.617167	0.385433	17.3765	30.6965
Zm00001eb139830	chr3	146721958	146723091	+	K14491 two-component response regulator ARR-B family | (RefSeq) response regulator 8 (A)	ko04075: Plant hormone signal transduction	GO:0005634,nucleus; GO:0003677,DNA binding; GO:0003700,DNA-binding transcription factor activity; GO:0048511,rhythmic process; GO:0003674,molecular_function; GO:0003676,nucleic acid binding; GO:0005488,binding; GO:0097159,organic cyclic compound binding; GO:1901363,heterocyclic compound binding; GO:0140110,transcription regulator activity; GO:0008150,biological_process; GO:0005575,cellular_compon…	PF00249.34:Myb-like DNA-binding domain	GARP-G2-like	1.88143	4.316	0.2442	3.2927	0.8773	2.6127	0.116933	1.21473
Zm00001eb172240	chr4	33270541	33274920	-	K14491 two-component response regulator ARR-B family | (RefSeq) uncharacterized protein LOC100191412 (A)	ko04075: Plant hormone signal transduction	GO:0005634,nucleus; GO:0003700,DNA-binding transcription factor activity; GO:0000976,transcription cis-regulatory region binding; GO:0010158,abaxial cell fate specification; GO:0048440,carpel development; GO:0048481,plant ovule development; GO:0009944,polarity specification of adaxial/abaxial axis; GO:0006355,regulation of DNA-templated transcription; GO:0003674,molecular_function; GO:0140110,tra…	PF00249.34:Myb-like DNA-binding domain	GARP-G2-like	0.3747	1.0143	0.708167	0.418533	1.2915	2.70703	1.60087	1.77557
Zm00001eb232000	chr5	79860957	79863896	-	K14491 two-component response regulator ARR-B family | (RefSeq) uncharacterized protein LOC100191412 (A)	ko04075: Plant hormone signal transduction	GO:0005634,nucleus; GO:0003677,DNA binding; GO:0003700,DNA-binding transcription factor activity; GO:0003674,molecular_function; GO:0003676,nucleic acid binding; GO:0005488,binding; GO:0097159,organic cyclic compound binding; GO:1901363,heterocyclic compound binding; GO:0140110,transcription regulator activity; GO:0005575,cellular_component; GO:0005622,intracellular anatomical structure; GO:00432…	PF14379.9:MYB-CC type transfactor, LHEQLE motif	GARP-G2-like	1.31693	6.64157	2.40473	5.58287	1.24433	2.68337	1.0595	2.99477
Zm00001eb291140	chr6	166633481	166637438	-	K14491 two-component response regulator ARR-B family | (RefSeq) response regulator 10 (A)	ko04075: Plant hormone signal transduction	GO:0005634,nucleus; GO:0003677,DNA binding; GO:0003700,DNA-binding transcription factor activity; GO:0003674,molecular_function; GO:0003676,nucleic acid binding; GO:0005488,binding; GO:0097159,organic cyclic compound binding; GO:1901363,heterocyclic compound binding; GO:0140110,transcription regulator activity; GO:0005575,cellular_component; GO:0005622,intracellular anatomical structure; GO:00432…	PF14379.9:MYB-CC type transfactor, LHEQLE motif	GARP-G2-like	1.5628	1.64303	1.0179	2.74737	0.653333	2.16933	0.9632	1.93007
Zm00001eb331010	chr7	182809977	182813133	-	K14491 two-component response regulator ARR-B family | (RefSeq) response regulator 8 (A)	ko04075: Plant hormone signal transduction	GO:0005634,nucleus; GO:0003677,DNA binding; GO:0003700,DNA-binding transcription factor activity; GO:0003674,molecular_function; GO:0003676,nucleic acid binding; GO:0005488,binding; GO:0097159,organic cyclic compound binding; GO:1901363,heterocyclic compound binding; GO:0140110,transcription regulator activity; GO:0005575,cellular_component; GO:0005622,intracellular anatomical structure; GO:00432…	PF14379.9:MYB-CC type transfactor, LHEQLE motif	GARP-G2-like	3.77763	13.7341	4.5128	11.5455	3.9069	5.3361	4.4532	10.0274
Zm00001eb352210	chr8	122369130	122372286	-	K14491 two-component response regulator ARR-B family | (RefSeq) response regulator 10 (A)	ko04075: Plant hormone signal transduction	GO:0005634,nucleus; GO:0003677,DNA binding; GO:0003700,DNA-binding transcription factor activity; GO:0003674,molecular_function; GO:0003676,nucleic acid binding; GO:0005488,binding; GO:0097159,organic cyclic compound binding; GO:1901363,heterocyclic compound binding; GO:0140110,transcription regulator activity; GO:0005575,cellular_component; GO:0005622,intracellular anatomical structure; GO:00432…	PF14379.9:MYB-CC type transfactor, LHEQLE motif	GARP-G2-like	1.15127	1.87407	0.342	0.867167	0.471933	2.38513	0.315367	0.644833
Zm00001eb362240	chr8	162892558	162893775	+	K14491 two-component response regulator ARR-B family | (RefSeq) response regulator 10 (A)	ko04075: Plant hormone signal transduction	GO:0005634,nucleus; GO:0003677,DNA binding; GO:0003700,DNA-binding transcription factor activity; GO:0048511,rhythmic process; GO:0003674,molecular_function; GO:0003676,nucleic acid binding; GO:0005488,binding; GO:0097159,organic cyclic compound binding; GO:1901363,heterocyclic compound binding; GO:0140110,transcription regulator activity; GO:0008150,biological_process; GO:0005575,cellular_compon…	PF00249.34:Myb-like DNA-binding domain	GARP-G2-like	1.79107	8.5709	0.6788	1.85607	1.5883	1.74093	0.693367	1.1207
Zm00001eb371980	chr9	4107676	4111299	-	K14491 two-component response regulator ARR-B family | (RefSeq) uncharacterized protein LOC100191412 (A)	ko04075: Plant hormone signal transduction	GO:0005634,nucleus; GO:0003700,DNA-binding transcription factor activity; GO:0000976,transcription cis-regulatory region binding; GO:0010638,positive regulation of organelle organization; GO:0045893,positive regulation of DNA-templated transcription; GO:0003674,molecular_function; GO:0140110,transcription regulator activity; GO:0001067,transcription regulatory region nucleic acid binding; GO:0003…	PF00249.34:Myb-like DNA-binding domain	GARP-G2-like	0.0144	0.0521333	17.6772	22.0313	0.0421333	0.0883333	25.4501	63.6099
Zm00001eb388280	chr9	106317315	106326145	-	K14491 two-component response regulator ARR-B family | (RefSeq) response regulator 9 (A)	ko04075: Plant hormone signal transduction	GO:0005634,nucleus; GO:0003677,DNA binding; GO:0009736,cytokinin-activated signaling pathway; GO:0000160,phosphorelay signal transduction system; GO:0003674,molecular_function; GO:0003676,nucleic acid binding; GO:0005488,binding; GO:0097159,organic cyclic compound binding; GO:1901363,heterocyclic compound binding; GO:0007154,cell communication; GO:0007165,signal transduction; GO:0008150,biologica…	PF00072.27:Response regulator receiver domain	Others	0.0543333	0.145033	0.4598	1.66	0.0067	0.1452	0.380133	0.216833
Zm00001eb009140	chr1	28362093	28367179	+	K14491 two-component response regulator ARR-B family | (RefSeq) response regulator 8 (A)	ko04075: Plant hormone signal transduction	GO:0005634,nucleus; GO:0003677,DNA binding; GO:0003700,DNA-binding transcription factor activity; GO:0009736,cytokinin-activated signaling pathway; GO:0000160,phosphorelay signal transduction system; GO:0003674,molecular_function; GO:0003676,nucleic acid binding; GO:0005488,binding; GO:0097159,organic cyclic compound binding; GO:1901363,heterocyclic compound binding; GO:0140110,transcription regu…	PF00072.27:Response regulator receiver domain	GARP-ARR-B	9.6678	6.5373	6.84843	9.00303	4.9969	14.3302	6.14183	5.35577
Zm00001eb067190	chr2	3376438	3379835	+	K14491 two-component response regulator ARR-B family | (RefSeq) two-component response regulator ORR26 (A)	ko04075: Plant hormone signal transduction	GO:0005634,nucleus; GO:0003677,DNA binding; GO:0003700,DNA-binding transcription factor activity; GO:0006355,regulation of DNA-templated transcription; GO:0003674,molecular_function; GO:0003676,nucleic acid binding; GO:0005488,binding; GO:0097159,organic cyclic compound binding; GO:1901363,heterocyclic compound binding; GO:0140110,transcription regulator activity; GO:0006139,nucleobase-containing…	PF14379.9:MYB-CC type transfactor, LHEQLE motif	GARP-G2-like	0.443633	0.643867	0.2108	0.379467	1.61867	0.7108	0.259967	0.305367
Zm00001eb077410	chr2	30135041	30138981	+	K14491 two-component response regulator ARR-B family | (RefSeq) response regulator 8 (A)	ko04075: Plant hormone signal transduction	GO:0005634,nucleus; GO:0003677,DNA binding; GO:0003700,DNA-binding transcription factor activity; GO:0003674,molecular_function; GO:0003676,nucleic acid binding; GO:0005488,binding; GO:0097159,organic cyclic compound binding; GO:1901363,heterocyclic compound binding; GO:0140110,transcription regulator activity; GO:0005575,cellular_component; GO:0005622,intracellular anatomical structure; GO:00432…	PF00249.34:Myb-like DNA-binding domain	GARP-G2-like	0.535033	0.444133	0.470733	0.5713	0.120833	0.274267	0.1437	0.120667
Zm00001eb339570	chr8	30714081	30715388	-	K14491 two-component response regulator ARR-B family | (RefSeq) response regulator 9 (A)	ko04075: Plant hormone signal transduction	GO:0005634,nucleus; GO:0003677,DNA binding; GO:0003700,DNA-binding transcription factor activity; GO:0009736,cytokinin-activated signaling pathway; GO:0000160,phosphorelay signal transduction system; GO:0003674,molecular_function; GO:0003676,nucleic acid binding; GO:0005488,binding; GO:0097159,organic cyclic compound binding; GO:1901363,heterocyclic compound binding; GO:0140110,transcription regu…	PF00072.27:Response regulator receiver domain	Others	0.1317	0	0	0	0	6.19953	3.22873	1.08523
Zm00001eb399830	chr9	152095628	152101260	-	K14491 two-component response regulator ARR-B family | (RefSeq) response regulator 10 (A)	ko04075: Plant hormone signal transduction	GO:0005634,nucleus; GO:0003677,DNA binding; GO:0003700,DNA-binding transcription factor activity; GO:0009736,cytokinin-activated signaling pathway; GO:0000160,phosphorelay signal transduction system; GO:0003674,molecular_function; GO:0003676,nucleic acid binding; GO:0005488,binding; GO:0097159,organic cyclic compound binding; GO:1901363,heterocyclic compound binding; GO:0140110,transcription regu…	PF00072.27:Response regulator receiver domain	GARP-ARR-B	13.0913	9.60643	8.5536	11.1144	7.346	21.0833	8.23823	6.07113
Zm00001eb428890	chr10	140005504	140009372	-	K14491 two-component response regulator ARR-B family | (RefSeq) response regulator 8 (A)	ko04075: Plant hormone signal transduction	GO:0005634,nucleus; GO:0003677,DNA binding; GO:0003700,DNA-binding transcription factor activity; GO:0030154,cell differentiation; GO:0010582,floral meristem determinacy; GO:0010629,negative regulation of gene expression; GO:0006355,regulation of DNA-templated transcription; GO:0003674,molecular_function; GO:0003676,nucleic acid binding; GO:0005488,binding; GO:0097159,organic cyclic compound bind…	--	--	0.5156	0.516267	0.942433	0.673767	0.00926667	0.0688667	0.477533	0.2471
Zm00001eb066570	chr2	2355766	2357035	-	K14492 two-component response regulator ARR-A family | (RefSeq) cytokinin response regulator 1 (A)	ko04075: Plant hormone signal transduction	GO:0009736,cytokinin-activated signaling pathway; GO:0000160,phosphorelay signal transduction system; GO:0007154,cell communication; GO:0007165,signal transduction; GO:0008150,biological_process; GO:0009719,response to endogenous stimulus; GO:0009725,response to hormone; GO:0009735,response to cytokinin; GO:0009755,hormone-mediated signaling pathway; GO:0009987,cellular process; GO:0010033,respon…	PF00072.27:Response regulator receiver domain	Others	0.6079	1.0846	0.394433	0.4019	3.54823	1.64143	0.314	2.201
Zm00001eb182130	chr4	122836359	122838991	+	K14492 two-component response regulator ARR-A family | (RefSeq) response regulator 7 (A)	ko04075: Plant hormone signal transduction	GO:0009736,cytokinin-activated signaling pathway; GO:0000160,phosphorelay signal transduction system; GO:0009735,response to cytokinin; GO:0007154,cell communication; GO:0007165,signal transduction; GO:0008150,biological_process; GO:0009719,response to endogenous stimulus; GO:0009725,response to hormone; GO:0009755,hormone-mediated signaling pathway; GO:0009987,cellular process; GO:0010033,respon…	PF00072.27:Response regulator receiver domain	Others	37.0619	48.2712	6.36987	7.66793	162.769	104.736	8.49563	16.691
Zm00001eb405030	chr10	1253129	1256005	-	K14492 two-component response regulator ARR-A family | (RefSeq) uncharacterized protein LOC541632 (A)	ko04075: Plant hormone signal transduction	GO:0005634,nucleus; GO:0009736,cytokinin-activated signaling pathway; GO:0000160,phosphorelay signal transduction system; GO:0007154,cell communication; GO:0007165,signal transduction; GO:0008150,biological_process; GO:0009719,response to endogenous stimulus; GO:0009725,response to hormone; GO:0009735,response to cytokinin; GO:0009755,hormone-mediated signaling pathway; GO:0009987,cellular proces…	PF00072.27:Response regulator receiver domain	Others	32.8021	34.3225	3.488	4.25733	69.2858	52.2533	5.9681	12.332
Zm00001eb433500	chr10	150122959	150124191	+	K14492 two-component response regulator ARR-A family | (RefSeq) cytokinin response regulator 2 (A)	ko04075: Plant hormone signal transduction	GO:0009736,cytokinin-activated signaling pathway; GO:0000160,phosphorelay signal transduction system; GO:0007154,cell communication; GO:0007165,signal transduction; GO:0008150,biological_process; GO:0009719,response to endogenous stimulus; GO:0009725,response to hormone; GO:0009735,response to cytokinin; GO:0009755,hormone-mediated signaling pathway; GO:0009987,cellular process; GO:0010033,respon…	PF00072.27:Response regulator receiver domain	Others	13.9983	17.4114	2.35727	2.815	27.9316	15.1695	2.02493	4.4184
Zm00001eb082130	chr2	49244431	49248089	+	K14492 two-component response regulator ARR-A family | (RefSeq) RR1-Corn type-A response regulator (A)	ko04075: Plant hormone signal transduction	GO:0048830,adventitious root development; GO:0009736,cytokinin-activated signaling pathway; GO:0000160,phosphorelay signal transduction system; GO:0007275,multicellular organism development; GO:0008150,biological_process; GO:0022622,root system development; GO:0032501,multicellular organismal process; GO:0032502,developmental process; GO:0048364,root development; GO:0048731,system development; GO…	PF00072.27:Response regulator receiver domain	Others	2.6981	2.7047	8.10973	5.615	6.59937	3.4683	10.4908	9.8568
Zm00001eb140730	chr3	150316608	150321088	-	K14492 two-component response regulator ARR-A family | (RefSeq) uncharacterized protein LOC100191253 (A)	ko04075: Plant hormone signal transduction	GO:0005634,nucleus; GO:0009736,cytokinin-activated signaling pathway; GO:0000160,phosphorelay signal transduction system; GO:0009735,response to cytokinin; GO:0007154,cell communication; GO:0007165,signal transduction; GO:0008150,biological_process; GO:0009719,response to endogenous stimulus; GO:0009725,response to hormone; GO:0009755,hormone-mediated signaling pathway; GO:0009987,cellular proces…	PF00072.27:Response regulator receiver domain	Others	30.5498	24.0981	7.6101	5.24117	52.8131	26.277	10.3657	14.1671
Zm00001eb247920	chr5	191259453	191261288	-	K14492 two-component response regulator ARR-A family | (RefSeq) two-component response regulator ARR3 (A)	ko04075: Plant hormone signal transduction	GO:0009736,cytokinin-activated signaling pathway; GO:0000160,phosphorelay signal transduction system; GO:0007154,cell communication; GO:0007165,signal transduction; GO:0008150,biological_process; GO:0009719,response to endogenous stimulus; GO:0009725,response to hormone; GO:0009735,response to cytokinin; GO:0009755,hormone-mediated signaling pathway; GO:0009987,cellular process; GO:0010033,respon…	PF00072.27:Response regulator receiver domain	Others	0.656667	0.451433	0.185233	0.1541	1.62253	0.867467	0.496767	0.288867
Zm00001eb423050	chr10	121481662	121484419	-	K14492 two-component response regulator ARR-A family | (RefSeq) RR1-Corn type-A response regulator (A)	ko04075: Plant hormone signal transduction	GO:0048830,adventitious root development; GO:0009736,cytokinin-activated signaling pathway; GO:0000160,phosphorelay signal transduction system; GO:0007275,multicellular organism development; GO:0008150,biological_process; GO:0022622,root system development; GO:0032501,multicellular organismal process; GO:0032502,developmental process; GO:0048364,root development; GO:0048731,system development; GO…	--	Others	0.7213	1.31367	1.3372	1.22133	2.03363	0.936133	1.33527	1.08657
Zm00001eb100960	chr2	191983790	191985001	-	K14493 gibberellin receptor GID1 [EC:3.-.-.-] | (RefSeq) uncharacterized protein LOC103630348 (A)	ko04075: Plant hormone signal transduction	GO:0009507,chloroplast; GO:0016787,hydrolase activity; GO:0016829,lyase activity; GO:0006952,defense response; GO:0003674,molecular_function; GO:0003824,catalytic activity; GO:0006950,response to stress; GO:0008150,biological_process; GO:0050896,response to stimulus; GO:0005575,cellular_component; GO:0005622,intracellular anatomical structure; GO:0005737,cytoplasm; GO:0009536,plastid; GO:0043226,…	PF07859.16:alpha/beta hydrolase fold	--	1.34233	2.48077	0.760867	1.89793	1.63857	1.44003	1.0609	2.1527
Zm00001eb314830	chr7	130884087	130885611	-	K14493 gibberellin receptor GID1 [EC:3.-.-.-] | (RefSeq) uncharacterized protein LOC103630348 (A)	ko04075: Plant hormone signal transduction	GO:0033987,2-hydroxyisoflavanone dehydratase activity; GO:0052689,carboxylic ester hydrolase activity; GO:0080030,methyl indole-3-acetate esterase activity; GO:0009813,flavonoid biosynthetic process; GO:0009717,isoflavonoid biosynthetic process; GO:0046287,isoflavonoid metabolic process; GO:0003674,molecular_function; GO:0003824,catalytic activity; GO:0016829,lyase activity; GO:0016835,carbon-oxy…	PF07859.16:alpha/beta hydrolase fold	--	27.314	11.0241	5.90643	4.8826	45.7125	12.2898	6.51493	7.51217
Zm00001eb349490	chr8	107254778	107256194	-	K14493 gibberellin receptor GID1 [EC:3.-.-.-] | (RefSeq) uncharacterized protein LOC103630348 (A)	ko04075: Plant hormone signal transduction	GO:0080030,methyl indole-3-acetate esterase activity; GO:0003674,molecular_function; GO:0003824,catalytic activity; GO:0016787,hydrolase activity; GO:0016788,hydrolase activity, acting on ester bonds; GO:0052689,carboxylic ester hydrolase activity	PF07859.16:alpha/beta hydrolase fold	--	1.7678	3.7812	1.4973	2.1271	2.91427	3.1089	1.19057	2.93297
Zm00001eb349710	chr8	108809362	108811699	+	K14493 gibberellin receptor GID1 [EC:3.-.-.-] | (RefSeq) uncharacterized protein LOC103630348 (A)	ko04075: Plant hormone signal transduction	GO:0005737,cytoplasm; GO:0005634,nucleus; GO:0010331,gibberellin binding; GO:0016787,hydrolase activity; GO:0048444,floral organ morphogenesis; GO:0009740,gibberellic acid mediated signaling pathway; GO:0009939,positive regulation of gibberellic acid mediated signaling pathway; GO:0010325,raffinose family oligosaccharide biosynthetic process; GO:0009739,response to gibberellin; GO:0003674,molecul…	PF07859.16:alpha/beta hydrolase fold	--	5.86917	8.98957	3.05883	6.71477	6.05047	6.95467	2.80373	4.16237
novel.7520	chr7	179016928	179018143	.	K14493 gibberellin receptor GID1 [EC:3.-.-.-] | (RefSeq) uncharacterized protein LOC103630348 (A)	ko04075: Plant hormone signal transduction	GO:0052689,carboxylic ester hydrolase activity; GO:0080030,methyl indole-3-acetate esterase activity; GO:0009860,pollen tube growth; GO:0003674,molecular_function; GO:0003824,catalytic activity; GO:0016787,hydrolase activity; GO:0016788,hydrolase activity, acting on ester bonds; GO:0000003,reproduction; GO:0000902,cell morphogenesis; GO:0000904,cell morphogenesis involved in differentiation; GO:0…	PF07859.16:alpha/beta hydrolase fold	--	93.3198	44.1648	35.2508	6.66553	80.807	21.0355	15.845	28.2731
Zm00001eb010830	chr1	34743184	34744903	+	K14493 gibberellin receptor GID1 [EC:3.-.-.-] | (RefSeq) uncharacterized protein LOC103630348 (A)	ko04075: Plant hormone signal transduction	GO:0080030,methyl indole-3-acetate esterase activity; GO:0003674,molecular_function; GO:0003824,catalytic activity; GO:0016787,hydrolase activity; GO:0016788,hydrolase activity, acting on ester bonds; GO:0052689,carboxylic ester hydrolase activity	PF07859.16:alpha/beta hydrolase fold	--	12.4349	7.79847	6.99887	2.46567	11.7667	4.1187	4.67917	2.93587
Zm00001eb038180	chr1	204185521	204186811	+	K14493 gibberellin receptor GID1 [EC:3.-.-.-] | (RefSeq) uncharacterized protein LOC103630348 (A)	ko04075: Plant hormone signal transduction	GO:0005829,cytosol; GO:0016787,hydrolase activity; GO:0080030,methyl indole-3-acetate esterase activity; GO:0003674,molecular_function; GO:0003824,catalytic activity; GO:0016788,hydrolase activity, acting on ester bonds; GO:0052689,carboxylic ester hydrolase activity; GO:0005575,cellular_component; GO:0005622,intracellular anatomical structure; GO:0005737,cytoplasm; GO:0110165,cellular anatomical…	PF07859.16:alpha/beta hydrolase fold	--	4.04997	17.1735	2.65843	2.00383	12.2544	6.517	2.5347	2.3114
Zm00001eb040190	chr1	211951352	211953019	+	K14493 gibberellin receptor GID1 [EC:3.-.-.-] | (RefSeq) uncharacterized protein LOC103630348 (A)	ko04075: Plant hormone signal transduction	GO:0080030,methyl indole-3-acetate esterase activity; GO:0003674,molecular_function; GO:0003824,catalytic activity; GO:0016787,hydrolase activity; GO:0016788,hydrolase activity, acting on ester bonds; GO:0052689,carboxylic ester hydrolase activity	PF07859.16:alpha/beta hydrolase fold	--	154.636	117.493	31.1851	12.8388	413.528	62.9911	21.7622	28.8253
Zm00001eb112200	chr2	225882529	225883946	-	K14493 gibberellin receptor GID1 [EC:3.-.-.-] | (RefSeq) uncharacterized protein LOC103630348 (A)	ko04075: Plant hormone signal transduction	GO:0052689,carboxylic ester hydrolase activity; GO:0080030,methyl indole-3-acetate esterase activity; GO:0009860,pollen tube growth; GO:0003674,molecular_function; GO:0003824,catalytic activity; GO:0016787,hydrolase activity; GO:0016788,hydrolase activity, acting on ester bonds; GO:0000003,reproduction; GO:0000902,cell morphogenesis; GO:0000904,cell morphogenesis involved in differentiation; GO:0…	PF07859.16:alpha/beta hydrolase fold	--	6.55027	15.3582	0.0608667	0.0765667	15.5642	17.6588	0.253033	0.8538
Zm00001eb112210	chr2	225896882	225898545	-	K14493 gibberellin receptor GID1 [EC:3.-.-.-] | (RefSeq) uncharacterized protein LOC103630348 (A)	ko04075: Plant hormone signal transduction	GO:0052689,carboxylic ester hydrolase activity; GO:0080030,methyl indole-3-acetate esterase activity; GO:0009860,pollen tube growth; GO:0003674,molecular_function; GO:0003824,catalytic activity; GO:0016787,hydrolase activity; GO:0016788,hydrolase activity, acting on ester bonds; GO:0000003,reproduction; GO:0000902,cell morphogenesis; GO:0000904,cell morphogenesis involved in differentiation; GO:0…	PF07859.16:alpha/beta hydrolase fold	--	1.4961	1.8288	17.9431	9.41613	1.7801	0.5346	12.6898	11.5383
Zm00001eb117240	chr2	240322868	240324771	+	K14493 gibberellin receptor GID1 [EC:3.-.-.-] | (RefSeq) uncharacterized protein LOC103630348 (A)	ko04075: Plant hormone signal transduction	GO:0080030,methyl indole-3-acetate esterase activity; GO:0003674,molecular_function; GO:0003824,catalytic activity; GO:0016787,hydrolase activity; GO:0016788,hydrolase activity, acting on ester bonds; GO:0052689,carboxylic ester hydrolase activity	PF07859.16:alpha/beta hydrolase fold	--	0.00966667	0	0.0934333	0.194367	0.0531	0	0.8815	3.9174
Zm00001eb117260	chr2	240328623	240329540	+	K14493 gibberellin receptor GID1 [EC:3.-.-.-] | (RefSeq) uncharacterized protein LOC103630348 (A)	ko04075: Plant hormone signal transduction	GO:0080030,methyl indole-3-acetate esterase activity; GO:0003674,molecular_function; GO:0003824,catalytic activity; GO:0016787,hydrolase activity; GO:0016788,hydrolase activity, acting on ester bonds; GO:0052689,carboxylic ester hydrolase activity	PF07859.16:alpha/beta hydrolase fold	--	7.5367	11.8332	4.08603	2.873	1.86313	0.860833	1.56367	0.503667
Zm00001eb123910	chr3	15841327	15842852	+	K14493 gibberellin receptor GID1 [EC:3.-.-.-] | (RefSeq) uncharacterized protein LOC103630348 (A)	ko04075: Plant hormone signal transduction	GO:0080030,methyl indole-3-acetate esterase activity; GO:0003674,molecular_function; GO:0003824,catalytic activity; GO:0016787,hydrolase activity; GO:0016788,hydrolase activity, acting on ester bonds; GO:0052689,carboxylic ester hydrolase activity	PF07859.16:alpha/beta hydrolase fold	--	1.97813	3.3751	0.444867	0.953333	8.28517	4.778	0.5642	1.88603
Zm00001eb182740	chr4	127600085	127601297	+	K14493 gibberellin receptor GID1 [EC:3.-.-.-] | (RefSeq) uncharacterized protein LOC103630348 (A)	ko04075: Plant hormone signal transduction	GO:0009507,chloroplast; GO:0016787,hydrolase activity; GO:0016829,lyase activity; GO:0006952,defense response; GO:0003674,molecular_function; GO:0003824,catalytic activity; GO:0006950,response to stress; GO:0008150,biological_process; GO:0050896,response to stimulus; GO:0005575,cellular_component; GO:0005622,intracellular anatomical structure; GO:0005737,cytoplasm; GO:0009536,plastid; GO:0043226,…	PF07859.16:alpha/beta hydrolase fold	--	17.2078	35.1614	5.27553	7.39627	18.8269	10.3375	2.29337	7.53827
Zm00001eb287810	chr6	157211148	157213553	-	K14493 gibberellin receptor GID1 [EC:3.-.-.-] | (RefSeq) uncharacterized protein LOC103630348 (A)	ko04075: Plant hormone signal transduction	GO:0005737,cytoplasm; GO:0005634,nucleus; GO:0010331,gibberellin binding; GO:0016787,hydrolase activity; GO:0048444,floral organ morphogenesis; GO:0009740,gibberellic acid mediated signaling pathway; GO:0009939,positive regulation of gibberellic acid mediated signaling pathway; GO:0010325,raffinose family oligosaccharide biosynthetic process; GO:0009739,response to gibberellin; GO:0003674,molecul…	PF07859.16:alpha/beta hydrolase fold	--	1.2887	0.720333	0.865733	0.6977	0.9353	0.821967	0.3013	0.842833
Zm00001eb287940	chr6	157653855	157655659	+	K14493 gibberellin receptor GID1 [EC:3.-.-.-] | (RefSeq) uncharacterized protein LOC103630348 (A)	ko04075: Plant hormone signal transduction	GO:0080030,methyl indole-3-acetate esterase activity; GO:0003674,molecular_function; GO:0003824,catalytic activity; GO:0016787,hydrolase activity; GO:0016788,hydrolase activity, acting on ester bonds; GO:0052689,carboxylic ester hydrolase activity	PF07859.16:alpha/beta hydrolase fold	--	2.37363	3.98887	0.509133	0.900833	1.81463	1.1278	0.582933	2.12107
Zm00001eb300640	chr7	7355975	7358184	-	K14493 gibberellin receptor GID1 [EC:3.-.-.-] | (RefSeq) uncharacterized protein LOC103630348 (A)	ko04075: Plant hormone signal transduction	GO:0080030,methyl indole-3-acetate esterase activity; GO:0003674,molecular_function; GO:0003824,catalytic activity; GO:0016787,hydrolase activity; GO:0016788,hydrolase activity, acting on ester bonds; GO:0052689,carboxylic ester hydrolase activity	PF07859.16:alpha/beta hydrolase fold	--	1.69707	7.8025	0.0213	0	5.90203	3.6136	0.00976667	0.0413667
Zm00001eb300670	chr7	7404934	7406210	-	K14493 gibberellin receptor GID1 [EC:3.-.-.-] | (RefSeq) uncharacterized protein LOC103630348 (A)	ko04075: Plant hormone signal transduction	GO:0080030,methyl indole-3-acetate esterase activity; GO:0003674,molecular_function; GO:0003824,catalytic activity; GO:0016787,hydrolase activity; GO:0016788,hydrolase activity, acting on ester bonds; GO:0052689,carboxylic ester hydrolase activity	PF07859.16:alpha/beta hydrolase fold	--	44.6064	155.154	3.57107	19.6833	122.836	70.2203	4.78037	14.3945
Zm00001eb315130	chr7	132126882	132128419	+	K14493 gibberellin receptor GID1 [EC:3.-.-.-] | (RefSeq) uncharacterized protein LOC103630348 (A)	ko04075: Plant hormone signal transduction	GO:0009501,amyloplast; GO:0016787,hydrolase activity; GO:0016829,lyase activity; GO:0006952,defense response; GO:0003674,molecular_function; GO:0003824,catalytic activity; GO:0006950,response to stress; GO:0008150,biological_process; GO:0050896,response to stimulus; GO:0005575,cellular_component; GO:0005622,intracellular anatomical structure; GO:0005737,cytoplasm; GO:0009536,plastid; GO:0043226,o…	PF07859.16:alpha/beta hydrolase fold	--	5.89373	7.10463	2.1082	4.85363	5.7731	3.2636	2.43033	7.29577
Zm00001eb315140	chr7	132149806	132151389	+	K14493 gibberellin receptor GID1 [EC:3.-.-.-] | (RefSeq) uncharacterized protein LOC103630348 (A)	ko04075: Plant hormone signal transduction	GO:0009501,amyloplast; GO:0016787,hydrolase activity; GO:0016829,lyase activity; GO:0006952,defense response; GO:0003674,molecular_function; GO:0003824,catalytic activity; GO:0006950,response to stress; GO:0008150,biological_process; GO:0050896,response to stimulus; GO:0005575,cellular_component; GO:0005622,intracellular anatomical structure; GO:0005737,cytoplasm; GO:0009536,plastid; GO:0043226,o…	PF07859.16:alpha/beta hydrolase fold	--	0.0799667	0.0697333	3.26763	9.18233	0.305633	0.179633	5.39677	15.0853
Zm00001eb329100	chr7	178654293	178655348	+	K14493 gibberellin receptor GID1 [EC:3.-.-.-] | (RefSeq) uncharacterized protein LOC103630348 (A)	ko04075: Plant hormone signal transduction	GO:0052689,carboxylic ester hydrolase activity; GO:0080030,methyl indole-3-acetate esterase activity; GO:0009860,pollen tube growth; GO:0003674,molecular_function; GO:0003824,catalytic activity; GO:0016787,hydrolase activity; GO:0016788,hydrolase activity, acting on ester bonds; GO:0000003,reproduction; GO:0000902,cell morphogenesis; GO:0000904,cell morphogenesis involved in differentiation; GO:0…	PF07859.16:alpha/beta hydrolase fold	--	0	0	1.6429	0.4109	0	0	1.29693	1.03523
Zm00001eb329110	chr7	178829209	178830604	+	K14493 gibberellin receptor GID1 [EC:3.-.-.-] | (RefSeq) uncharacterized protein LOC103630348 (A)	ko04075: Plant hormone signal transduction	GO:0052689,carboxylic ester hydrolase activity; GO:0080030,methyl indole-3-acetate esterase activity; GO:0009860,pollen tube growth; GO:0003674,molecular_function; GO:0003824,catalytic activity; GO:0016787,hydrolase activity; GO:0016788,hydrolase activity, acting on ester bonds; GO:0000003,reproduction; GO:0000902,cell morphogenesis; GO:0000904,cell morphogenesis involved in differentiation; GO:0…	PF07859.16:alpha/beta hydrolase fold	--	0	0	6.7535	2.68023	0.0129	0	0.860033	0.688667
Zm00001eb329140	chr7	178937556	178938855	+	K14493 gibberellin receptor GID1 [EC:3.-.-.-] | (RefSeq) uncharacterized protein LOC103630348 (A)	ko04075: Plant hormone signal transduction	GO:0052689,carboxylic ester hydrolase activity; GO:0080030,methyl indole-3-acetate esterase activity; GO:0009860,pollen tube growth; GO:0003674,molecular_function; GO:0003824,catalytic activity; GO:0016787,hydrolase activity; GO:0016788,hydrolase activity, acting on ester bonds; GO:0000003,reproduction; GO:0000902,cell morphogenesis; GO:0000904,cell morphogenesis involved in differentiation; GO:0…	PF07859.16:alpha/beta hydrolase fold	--	1.20407	3.09	0.0536	0.0685333	2.71907	1.2534	0.0765667	0.3788
Zm00001eb336040	chr8	15386628	15388070	-	K14493 gibberellin receptor GID1 [EC:3.-.-.-] | (RefSeq) uncharacterized protein LOC103630348 (A)	ko04075: Plant hormone signal transduction	GO:0080030,methyl indole-3-acetate esterase activity; GO:0003674,molecular_function; GO:0003824,catalytic activity; GO:0016787,hydrolase activity; GO:0016788,hydrolase activity, acting on ester bonds; GO:0052689,carboxylic ester hydrolase activity	PF07859.16:alpha/beta hydrolase fold	--	0.509933	1.74167	0	0.0122	0.818367	0.297033	0	0
Zm00001eb398250	chr9	147641897	147643490	-	K14493 gibberellin receptor GID1 [EC:3.-.-.-] | (RefSeq) uncharacterized protein LOC103630348 (A)	ko04075: Plant hormone signal transduction	GO:0080030,methyl indole-3-acetate esterase activity; GO:0003674,molecular_function; GO:0003824,catalytic activity; GO:0016787,hydrolase activity; GO:0016788,hydrolase activity, acting on ester bonds; GO:0052689,carboxylic ester hydrolase activity	PF07859.16:alpha/beta hydrolase fold	--	30.3932	47.3525	9.73123	12.8356	23.3184	12.1108	2.4001	13.0466
Zm00001eb123870	chr3	15695141	15696147	+	K14493 gibberellin receptor GID1 [EC:3.-.-.-] | (RefSeq) uncharacterized protein LOC103630348 (A)	ko04075: Plant hormone signal transduction	GO:0080030,methyl indole-3-acetate esterase activity; GO:0003674,molecular_function; GO:0003824,catalytic activity; GO:0016787,hydrolase activity; GO:0016788,hydrolase activity, acting on ester bonds; GO:0052689,carboxylic ester hydrolase activity	PF07859.16:alpha/beta hydrolase fold	--	1.9493	2.68107	0.5688	0.7055	0.574067	0.644333	0.162733	0.3699
Zm00001eb244560	chr5	178885295	178887721	+	K14493 gibberellin receptor GID1 [EC:3.-.-.-] | (RefSeq) uncharacterized protein LOC103630348 (A)	ko04075: Plant hormone signal transduction	GO:0009507,chloroplast; GO:0016787,hydrolase activity; GO:0016829,lyase activity; GO:0006952,defense response; GO:0003674,molecular_function; GO:0003824,catalytic activity; GO:0006950,response to stress; GO:0008150,biological_process; GO:0050896,response to stimulus; GO:0005575,cellular_component; GO:0005622,intracellular anatomical structure; GO:0005737,cytoplasm; GO:0009536,plastid; GO:0043226,…	PF07859.16:alpha/beta hydrolase fold	--	6.36003	6.28493	18.9265	10.7335	0.855367	0.1859	0.318433	0.5204
Zm00001eb300630	chr7	7298309	7299921	-	K14493 gibberellin receptor GID1 [EC:3.-.-.-] | (RefSeq) uncharacterized protein LOC103630348 (A)	ko04075: Plant hormone signal transduction	GO:0080030,methyl indole-3-acetate esterase activity; GO:0003674,molecular_function; GO:0003824,catalytic activity; GO:0016787,hydrolase activity; GO:0016788,hydrolase activity, acting on ester bonds; GO:0052689,carboxylic ester hydrolase activity	PF07859.16:alpha/beta hydrolase fold	--	7.8725	12.8308	0.3025	0.2503	6.73077	6.24697	0.1329	0.2712
Zm00001eb315150	chr7	132198573	132200140	-	K14493 gibberellin receptor GID1 [EC:3.-.-.-] | (RefSeq) uncharacterized protein LOC103630348 (A)	ko04075: Plant hormone signal transduction	GO:0009507,chloroplast; GO:0016787,hydrolase activity; GO:0016829,lyase activity; GO:0006952,defense response; GO:0003674,molecular_function; GO:0003824,catalytic activity; GO:0006950,response to stress; GO:0008150,biological_process; GO:0050896,response to stimulus; GO:0005575,cellular_component; GO:0005622,intracellular anatomical structure; GO:0005737,cytoplasm; GO:0009536,plastid; GO:0043226,…	PF07859.16:alpha/beta hydrolase fold	--	3.61967	6.9492	8.99257	11.087	9.0496	3.84253	9.65363	14.9199
Zm00001eb327150	chr7	173888215	173890495	+	K14493 gibberellin receptor GID1 [EC:3.-.-.-] | (RefSeq) uncharacterized protein LOC103630348 (A)	ko04075: Plant hormone signal transduction	GO:0052689,carboxylic ester hydrolase activity; GO:0080030,methyl indole-3-acetate esterase activity; GO:0009860,pollen tube growth; GO:0003674,molecular_function; GO:0003824,catalytic activity; GO:0016787,hydrolase activity; GO:0016788,hydrolase activity, acting on ester bonds; GO:0000003,reproduction; GO:0000902,cell morphogenesis; GO:0000904,cell morphogenesis involved in differentiation; GO:0…	PF07859.16:alpha/beta hydrolase fold	--	0.0643667	0.2315	1.30417	1.38247	1.91033	1.18037	2.11157	2.54593
Zm00001eb336030	chr8	15384941	15386306	-	K14493 gibberellin receptor GID1 [EC:3.-.-.-] | (RefSeq) uncharacterized protein LOC103630348 (A)	ko04075: Plant hormone signal transduction	GO:0080030,methyl indole-3-acetate esterase activity; GO:0003674,molecular_function; GO:0003824,catalytic activity; GO:0016787,hydrolase activity; GO:0016788,hydrolase activity, acting on ester bonds; GO:0052689,carboxylic ester hydrolase activity	PF07859.16:alpha/beta hydrolase fold	--	15.7319	26.0606	14.3303	9.51533	29.0006	15.2352	13.3073	10.0093
Zm00001eb012280	chr1	40089910	40093602	-	K14494 DELLA protein | (RefSeq) uncharacterized protein LOC103650192 (A)	ko04075: Plant hormone signal transduction	GO:0005634,nucleus; GO:0003700,DNA-binding transcription factor activity; GO:0043565,sequence-specific DNA binding; GO:0006355,regulation of DNA-templated transcription; GO:0003674,molecular_function; GO:0140110,transcription regulator activity; GO:0003676,nucleic acid binding; GO:0003677,DNA binding; GO:0005488,binding; GO:0097159,organic cyclic compound binding; GO:1901363,heterocyclic compound…	PF03514.17:GRAS domain family	GRAS	9.9191	14.689	8.97123	19.5869	8.6808	17.8561	10.7467	10.866
Zm00001eb019640	chr1	71565469	71567768	-	K14494 DELLA protein | (RefSeq) DELLA protein DWARF8 (A)	ko04075: Plant hormone signal transduction	GO:0005634,nucleus; GO:0003700,DNA-binding transcription factor activity; GO:0043565,sequence-specific DNA binding; GO:0042446,hormone biosynthetic process; GO:2000032,regulation of secondary shoot formation; GO:0006355,regulation of DNA-templated transcription; GO:0003674,molecular_function; GO:0140110,transcription regulator activity; GO:0003676,nucleic acid binding; GO:0003677,DNA binding; GO:…	PF03514.17:GRAS domain family	GRAS	5.34793	8.21357	0.202967	0.551367	8.4952	5.44663	0.2285	0.3032
Zm00001eb049880	chr1	254679406	254683038	+	K14494 DELLA protein | (RefSeq) uncharacterized protein LOC103650192 (A)	ko04075: Plant hormone signal transduction	GO:0005634,nucleus; GO:0003700,DNA-binding transcription factor activity; GO:0043565,sequence-specific DNA binding; GO:0006355,regulation of DNA-templated transcription; GO:0003674,molecular_function; GO:0140110,transcription regulator activity; GO:0003676,nucleic acid binding; GO:0003677,DNA binding; GO:0005488,binding; GO:0097159,organic cyclic compound binding; GO:1901363,heterocyclic compound…	PF03514.17:GRAS domain family	GRAS	0.225967	0.212567	0.722933	0.4087	0.127333	0.2702	0.449433	0.182267
Zm00001eb055700	chr1	277028412	277030546	+	K14494 DELLA protein | (RefSeq) DELLA protein DWARF8-like (A)	ko04075: Plant hormone signal transduction	GO:0005634,nucleus; GO:0003700,DNA-binding transcription factor activity; GO:0043565,sequence-specific DNA binding; GO:0006355,regulation of DNA-templated transcription; GO:0003674,molecular_function; GO:0140110,transcription regulator activity; GO:0003676,nucleic acid binding; GO:0003677,DNA binding; GO:0005488,binding; GO:0097159,organic cyclic compound binding; GO:1901363,heterocyclic compound…	PF03514.17:GRAS domain family	GRAS	1.69823	2.13617	3.30587	1.52453	2.27023	2.84413	2.78497	1.22
Zm00001eb106490	chr2	210870227	210874817	+	K14494 DELLA protein | (RefSeq) DELLA protein DWARF8 (A)	ko04075: Plant hormone signal transduction	GO:0005634,nucleus; GO:0003700,DNA-binding transcription factor activity; GO:0043565,sequence-specific DNA binding; GO:0006355,regulation of DNA-templated transcription; GO:0003674,molecular_function; GO:0140110,transcription regulator activity; GO:0003676,nucleic acid binding; GO:0003677,DNA binding; GO:0005488,binding; GO:0097159,organic cyclic compound binding; GO:1901363,heterocyclic compound…	PF03514.17:GRAS domain family	GRAS	18.6668	28.1327	12.7778	19.4414	16.7598	24.9489	7.88663	24.0268
Zm00001eb187310	chr4	161335413	161337966	-	K14494 DELLA protein | (RefSeq) uncharacterized protein LOC103650192 (A)	ko04075: Plant hormone signal transduction	GO:0005737,cytoplasm; GO:0005634,nucleus; GO:0003700,DNA-binding transcription factor activity; GO:0043565,sequence-specific DNA binding; GO:0006355,regulation of DNA-templated transcription; GO:0003674,molecular_function; GO:0140110,transcription regulator activity; GO:0003676,nucleic acid binding; GO:0003677,DNA binding; GO:0005488,binding; GO:0097159,organic cyclic compound binding; GO:1901363…	PF03514.17:GRAS domain family	GRAS	1.96863	3.82507	1.17683	1.41257	1.54843	2.2173	0.5901	1.119
Zm00001eb288400	chr6	159020893	159024606	+	K14494 DELLA protein | (RefSeq) DELLA protein DWARF8 (A)	ko04075: Plant hormone signal transduction	GO:0005634,nucleus; GO:0003700,DNA-binding transcription factor activity; GO:0043565,sequence-specific DNA binding; GO:0000976,transcription cis-regulatory region binding; GO:0006355,regulation of DNA-templated transcription; GO:0003674,molecular_function; GO:0140110,transcription regulator activity; GO:0003676,nucleic acid binding; GO:0003677,DNA binding; GO:0005488,binding; GO:0097159,organic c…	PF03514.17:GRAS domain family	GRAS	23.2913	46.765	10.5383	22.387	27.2691	34.8667	11.291	14.61
Zm00001eb326020	chr7	170959319	170962033	+	K14494 DELLA protein | (RefSeq) DELLA protein DWARF8-like (A)	ko04075: Plant hormone signal transduction	GO:0005634,nucleus; GO:0003700,DNA-binding transcription factor activity; GO:0043565,sequence-specific DNA binding; GO:0008356,asymmetric cell division; GO:0055072,iron ion homeostasis; GO:0048366,leaf development; GO:0045930,negative regulation of mitotic cell cycle; GO:0009956,radial pattern formation; GO:0006355,regulation of DNA-templated transcription; GO:0003674,molecular_function; GO:01401…	PF03514.17:GRAS domain family	GRAS	8.95523	6.12073	6.2349	3.03653	5.5417	8.5975	4.4212	1.9071
Zm00001eb073130	chr2	15973434	15976324	+	K14494 DELLA protein | (RefSeq) uncharacterized protein LOC103650192 (A)	ko04075: Plant hormone signal transduction	GO:0005737,cytoplasm; GO:0005634,nucleus; GO:0003700,DNA-binding transcription factor activity; GO:0043565,sequence-specific DNA binding; GO:0006355,regulation of DNA-templated transcription; GO:0003674,molecular_function; GO:0140110,transcription regulator activity; GO:0003676,nucleic acid binding; GO:0003677,DNA binding; GO:0005488,binding; GO:0097159,organic cyclic compound binding; GO:1901363…	PF03514.17:GRAS domain family	GRAS	13.3118	27.2916	6.9094	10.3989	21.7435	14.0685	7.01707	11.5182
Zm00001eb081760	chr2	47770487	47773701	+	K14494 DELLA protein | (RefSeq) uncharacterized protein LOC103650192 (A)	ko04075: Plant hormone signal transduction	GO:0005634,nucleus; GO:0003700,DNA-binding transcription factor activity; GO:0043565,sequence-specific DNA binding; GO:0006355,regulation of DNA-templated transcription; GO:0003674,molecular_function; GO:0140110,transcription regulator activity; GO:0003676,nucleic acid binding; GO:0003677,DNA binding; GO:0005488,binding; GO:0097159,organic cyclic compound binding; GO:1901363,heterocyclic compound…	PF03514.17:GRAS domain family	GRAS	0.0770333	0.2307	0.1514	0.440633	0.121033	0.2181	0.181133	0.7457
Zm00001eb107910	chr2	214660681	214665707	+	K14494 DELLA protein | (RefSeq) DELLA protein DWARF8-like (A)	ko04075: Plant hormone signal transduction	GO:0005634,nucleus; GO:0003700,DNA-binding transcription factor activity; GO:0043565,sequence-specific DNA binding; GO:0006355,regulation of DNA-templated transcription; GO:0003674,molecular_function; GO:0140110,transcription regulator activity; GO:0003676,nucleic acid binding; GO:0003677,DNA binding; GO:0005488,binding; GO:0097159,organic cyclic compound binding; GO:1901363,heterocyclic compound…	PF03514.17:GRAS domain family	GRAS	8.29003	9.7234	4.92597	4.60693	3.78093	6.8002	2.24263	4.44333
Zm00001eb108250	chr2	215700930	215703877	+	K14494 DELLA protein | (RefSeq) DELLA protein DWARF8 (A)	ko04075: Plant hormone signal transduction	GO:0005634,nucleus; GO:0003700,DNA-binding transcription factor activity; GO:0043565,sequence-specific DNA binding; GO:0006355,regulation of DNA-templated transcription; GO:0003674,molecular_function; GO:0140110,transcription regulator activity; GO:0003676,nucleic acid binding; GO:0003677,DNA binding; GO:0005488,binding; GO:0097159,organic cyclic compound binding; GO:1901363,heterocyclic compound…	PF03514.17:GRAS domain family	GRAS	2.11597	5.1095	1.50703	0.764733	3.74853	4.0183	0.738	0.401267
Zm00001eb164350	chr4	1033659	1036014	-	K14494 DELLA protein | (RefSeq) uncharacterized protein LOC103650192 (A)	ko04075: Plant hormone signal transduction	GO:0005634,nucleus; GO:0003700,DNA-binding transcription factor activity; GO:0043565,sequence-specific DNA binding; GO:0006355,regulation of DNA-templated transcription; GO:0003674,molecular_function; GO:0140110,transcription regulator activity; GO:0003676,nucleic acid binding; GO:0003677,DNA binding; GO:0005488,binding; GO:0097159,organic cyclic compound binding; GO:1901363,heterocyclic compound…	PF03514.17:GRAS domain family	GRAS	0.594967	0.2463	0.0807667	0	4.50573	3.11607	0.475367	0.470533
Zm00001eb164480	chr4	1348999	1351655	-	K14494 DELLA protein | (RefSeq) DELLA protein DWARF8 (A)	ko04075: Plant hormone signal transduction	GO:0005634,nucleus; GO:0003700,DNA-binding transcription factor activity; GO:0043565,sequence-specific DNA binding; GO:0006355,regulation of DNA-templated transcription; GO:0003674,molecular_function; GO:0140110,transcription regulator activity; GO:0003676,nucleic acid binding; GO:0003677,DNA binding; GO:0005488,binding; GO:0097159,organic cyclic compound binding; GO:1901363,heterocyclic compound…	PF03514.17:GRAS domain family	GRAS	42.5671	46.0654	0.9516	0.266633	26.7653	18.8725	0.281333	0.390833
Zm00001eb164490	chr4	1352156	1354314	-	K14494 DELLA protein | (RefSeq) uncharacterized protein LOC103650192 (A)	ko04075: Plant hormone signal transduction	GO:0005634,nucleus; GO:0003700,DNA-binding transcription factor activity; GO:0043565,sequence-specific DNA binding; GO:0006355,regulation of DNA-templated transcription; GO:0003674,molecular_function; GO:0140110,transcription regulator activity; GO:0003676,nucleic acid binding; GO:0003677,DNA binding; GO:0005488,binding; GO:0097159,organic cyclic compound binding; GO:1901363,heterocyclic compound…	PF03514.17:GRAS domain family	GRAS	7.96503	8.48633	1.0769	1.04677	6.24687	7.8337	0.959467	1.8
Zm00001eb202270	chr4	220360504	220362141	+	K14494 DELLA protein | (RefSeq) uncharacterized protein LOC103650192 (A)	ko04075: Plant hormone signal transduction	GO:0005783,endoplasmic reticulum; GO:0031965,nuclear membrane; GO:0005634,nucleus; GO:0009877,nodulation; GO:0008150,biological_process; GO:0009653,anatomical structure morphogenesis; GO:0032502,developmental process; GO:0048646,anatomical structure formation involved in morphogenesis; GO:0048856,anatomical structure development; GO:0005575,cellular_component; GO:0005622,intracellular anatomical …	PF03514.17:GRAS domain family	GRAS	8.20147	2.48333	0	0.0215	5.03627	11.3905	0.0318667	0.0102
Zm00001eb325750	chr7	170355730	170359277	+	K14494 DELLA protein | (RefSeq) DELLA protein DWARF8 (A)	ko04075: Plant hormone signal transduction	GO:0005634,nucleus; GO:0003700,DNA-binding transcription factor activity; GO:0043565,sequence-specific DNA binding; GO:0006355,regulation of DNA-templated transcription; GO:0003674,molecular_function; GO:0140110,transcription regulator activity; GO:0003676,nucleic acid binding; GO:0003677,DNA binding; GO:0005488,binding; GO:0097159,organic cyclic compound binding; GO:1901363,heterocyclic compound…	PF03514.17:GRAS domain family	GRAS	5.32733	6.34643	0.9985	0.646433	1.40663	2.92303	0.530533	3.82493
Zm00001eb344400	chr8	74367114	74368811	+	K14494 DELLA protein | (RefSeq) uncharacterized protein LOC103650192 (A)	ko04075: Plant hormone signal transduction	GO:0005634,nucleus; GO:0003700,DNA-binding transcription factor activity; GO:0043565,sequence-specific DNA binding; GO:0009740,gibberellic acid mediated signaling pathway; GO:0006355,regulation of DNA-templated transcription; GO:0003674,molecular_function; GO:0140110,transcription regulator activity; GO:0003676,nucleic acid binding; GO:0003677,DNA binding; GO:0005488,binding; GO:0097159,organic c…	PF03514.17:GRAS domain family	GRAS	0.254933	6.80513	0.0512667	0.254767	1.743	5.3437	0.00943333	0.0399667
Zm00001eb355870	chr8	137660714	137661108	+	K14494 DELLA protein | (RefSeq) DELLA protein DWARF8 (A)	ko04075: Plant hormone signal transduction	GO:0005634,nucleus; GO:0003700,DNA-binding transcription factor activity; GO:0043565,sequence-specific DNA binding; GO:0006355,regulation of DNA-templated transcription; GO:0003674,molecular_function; GO:0140110,transcription regulator activity; GO:0003676,nucleic acid binding; GO:0003677,DNA binding; GO:0005488,binding; GO:0097159,organic cyclic compound binding; GO:1901363,heterocyclic compound…	PF03514.17:GRAS domain family	GRAS	0.340667	0.0938667	2.7189	6.8942	0.1991	1.0461	3.22273	1.16663
Zm00001eb363140	chr8	165221321	165223133	-	K14494 DELLA protein | (RefSeq) DELLA protein DWARF8-like (A)	ko04075: Plant hormone signal transduction	GO:0005634,nucleus; GO:0003700,DNA-binding transcription factor activity; GO:0043565,sequence-specific DNA binding; GO:0006355,regulation of DNA-templated transcription; GO:0009739,response to gibberellin; GO:0003674,molecular_function; GO:0140110,transcription regulator activity; GO:0003676,nucleic acid binding; GO:0003677,DNA binding; GO:0005488,binding; GO:0097159,organic cyclic compound bindi…	PF03514.17:GRAS domain family	GRAS	4.94297	3.6514	2.43913	2.4329	7.8377	3.34173	2.32383	4.85007
Zm00001eb378590	chr9	26943021	26946080	+	K14494 DELLA protein | (RefSeq) uncharacterized protein LOC103650192 (A)	ko04075: Plant hormone signal transduction	GO:0005634,nucleus; GO:0003700,DNA-binding transcription factor activity; GO:0043565,sequence-specific DNA binding; GO:0009742,brassinosteroid mediated signaling pathway; GO:1900459,positive regulation of brassinosteroid mediated signaling pathway; GO:0007346,regulation of mitotic cell cycle; GO:0006355,regulation of DNA-templated transcription; GO:0003674,molecular_function; GO:0140110,transcrip…	PF03514.17:GRAS domain family	GRAS	9.88757	4.68473	15.9198	5.5727	6.21327	11.5996	14.2919	4.57063
Zm00001eb011560	chr1	37764940	37767024	+	K14494 DELLA protein | (RefSeq) uncharacterized protein LOC103650192 (A)	ko04075: Plant hormone signal transduction	GO:0005634,nucleus; GO:0003700,DNA-binding transcription factor activity; GO:0043565,sequence-specific DNA binding; GO:0006355,regulation of DNA-templated transcription; GO:0003674,molecular_function; GO:0140110,transcription regulator activity; GO:0003676,nucleic acid binding; GO:0003677,DNA binding; GO:0005488,binding; GO:0097159,organic cyclic compound binding; GO:1901363,heterocyclic compound…	PF03514.17:GRAS domain family	GRAS	3.20947	5.68037	0.125833	0.0704333	5.4059	2.80093	0.0244667	0.0568
Zm00001eb164470	chr4	1346442	1348443	-	K14494 DELLA protein | (RefSeq) uncharacterized protein LOC103650192 (A)	ko04075: Plant hormone signal transduction	GO:0005634,nucleus; GO:0003700,DNA-binding transcription factor activity; GO:0043565,sequence-specific DNA binding; GO:0006355,regulation of DNA-templated transcription; GO:0003674,molecular_function; GO:0140110,transcription regulator activity; GO:0003676,nucleic acid binding; GO:0003677,DNA binding; GO:0005488,binding; GO:0097159,organic cyclic compound binding; GO:1901363,heterocyclic compound…	PF03514.17:GRAS domain family	GRAS	0.1199	0.173933	0.604333	1.11323	1.6272	1.96493	0.390967	0.6551
Zm00001eb164500	chr4	1355253	1357931	-	K14494 DELLA protein | (RefSeq) DELLA protein DWARF8 (A)	ko04075: Plant hormone signal transduction	GO:0005634,nucleus; GO:0003700,DNA-binding transcription factor activity; GO:0043565,sequence-specific DNA binding; GO:0006355,regulation of DNA-templated transcription; GO:0003674,molecular_function; GO:0140110,transcription regulator activity; GO:0003676,nucleic acid binding; GO:0003677,DNA binding; GO:0005488,binding; GO:0097159,organic cyclic compound binding; GO:1901363,heterocyclic compound…	PF03514.17:GRAS domain family	GRAS	3.09323	5.88333	0.847767	1.55563	5.58683	5.09737	1.26627	1.96377
Zm00001eb165340	chr4	3501991	3505203	-	K14494 DELLA protein | (RefSeq) DELLA protein DWARF8 (A)	ko04075: Plant hormone signal transduction	GO:0005634,nucleus; GO:0003700,DNA-binding transcription factor activity; GO:0043565,sequence-specific DNA binding; GO:0006355,regulation of DNA-templated transcription; GO:0003674,molecular_function; GO:0140110,transcription regulator activity; GO:0003676,nucleic acid binding; GO:0003677,DNA binding; GO:0005488,binding; GO:0097159,organic cyclic compound binding; GO:1901363,heterocyclic compound…	PF03514.17:GRAS domain family	GRAS	1.91713	2.79623	3.26623	3.79987	0.2099	0.712	0.6042	0.3683
Zm00001eb193300	chr4	182385020	182387619	+	K14494 DELLA protein | (RefSeq) DELLA protein DWARF8-like (A)	ko04075: Plant hormone signal transduction	GO:0005634,nucleus; GO:0003712,transcription coregulator activity; GO:0003674,molecular_function; GO:0140110,transcription regulator activity; GO:0005575,cellular_component; GO:0005622,intracellular anatomical structure; GO:0043226,organelle; GO:0043227,membrane-bounded organelle; GO:0043229,intracellular organelle; GO:0043231,intracellular membrane-bounded organelle; GO:0110165,cellular anatomic…	--	--	0.0744333	0.0196667	1.2568	1.11307	0	0.310067	0.5698	0.157867
Zm00001eb216610	chr5	12392313	12395324	-	K14494 DELLA protein | (RefSeq) DELLA protein DWARF8-like (A)	ko04075: Plant hormone signal transduction	GO:0005634,nucleus; GO:0003700,DNA-binding transcription factor activity; GO:0043565,sequence-specific DNA binding; GO:0003712,transcription coregulator activity; GO:0009740,gibberellic acid mediated signaling pathway; GO:0006355,regulation of DNA-templated transcription; GO:0003674,molecular_function; GO:0140110,transcription regulator activity; GO:0003676,nucleic acid binding; GO:0003677,DNA bi…	PF03514.17:GRAS domain family	GRAS	18.0635	28.8641	30.4033	30.9118	29.8091	14.0647	23.1061	31.9483
Zm00001eb324600	chr7	167440164	167442497	+	K14494 DELLA protein | (RefSeq) DELLA protein DWARF8 (A)	ko04075: Plant hormone signal transduction	GO:0005634,nucleus; GO:0003700,DNA-binding transcription factor activity; GO:0043565,sequence-specific DNA binding; GO:0000976,transcription cis-regulatory region binding; GO:0090610,bundle sheath cell fate specification; GO:0001714,endodermal cell fate specification; GO:0048366,leaf development; GO:0006355,regulation of DNA-templated transcription; GO:0003674,molecular_function; GO:0140110,trans…	PF03514.17:GRAS domain family	GRAS	4.58013	4.7116	2.7866	4.5039	10.3677	4.93747	4.05683	5.91873
Zm00001eb326210	chr7	171294673	171296917	+	K14494 DELLA protein | (RefSeq) uncharacterized protein LOC103650192 (A)	ko04075: Plant hormone signal transduction	GO:0005634,nucleus; GO:0003700,DNA-binding transcription factor activity; GO:0043565,sequence-specific DNA binding; GO:0006355,regulation of DNA-templated transcription; GO:0003674,molecular_function; GO:0140110,transcription regulator activity; GO:0003676,nucleic acid binding; GO:0003677,DNA binding; GO:0005488,binding; GO:0097159,organic cyclic compound binding; GO:1901363,heterocyclic compound…	PF03514.17:GRAS domain family	GRAS	1.9129	3.75987	2.11697	1.26617	1.08873	1.093	0.0974	0.0236333
Zm00001eb379340	chr9	29380027	29382175	-	K14494 DELLA protein | (RefSeq) DELLA protein DWARF8 (A)	ko04075: Plant hormone signal transduction	GO:0005634,nucleus; GO:0003700,DNA-binding transcription factor activity; GO:0043565,sequence-specific DNA binding; GO:0030154,cell differentiation; GO:0051301,cell division; GO:0007623,circadian rhythm; GO:0006355,regulation of DNA-templated transcription; GO:0048768,root hair cell tip growth; GO:0003674,molecular_function; GO:0140110,transcription regulator activity; GO:0003676,nucleic acid bin…	PF03514.17:GRAS domain family	GRAS	4.152	7.92783	3.2199	5.0903	7.8161	2.96873	4.34847	6.7854
Zm00001eb392980	chr9	128522963	128525046	-	K14494 DELLA protein | (RefSeq) DELLA protein DWARF8 (A)	ko04075: Plant hormone signal transduction	GO:0005634,nucleus; GO:0003700,DNA-binding transcription factor activity; GO:0043565,sequence-specific DNA binding; GO:0042446,hormone biosynthetic process; GO:2000032,regulation of secondary shoot formation; GO:0006355,regulation of DNA-templated transcription; GO:0003674,molecular_function; GO:0140110,transcription regulator activity; GO:0003676,nucleic acid binding; GO:0003677,DNA binding; GO:…	PF03514.17:GRAS domain family	GRAS	2.75053	3.94407	0.324667	0.193733	5.54827	2.11693	0.0786	0.157467
Zm00001eb428430	chr10	138435258	138438077	+	K14494 DELLA protein | (RefSeq) uncharacterized protein LOC103650192 (A)	ko04075: Plant hormone signal transduction	GO:0005737,cytoplasm; GO:0005634,nucleus; GO:0003700,DNA-binding transcription factor activity; GO:0043565,sequence-specific DNA binding; GO:0006355,regulation of DNA-templated transcription; GO:0003674,molecular_function; GO:0140110,transcription regulator activity; GO:0003676,nucleic acid binding; GO:0003677,DNA binding; GO:0005488,binding; GO:0097159,organic cyclic compound binding; GO:1901363…	PF03514.17:GRAS domain family	GRAS	9.5382	17.25	9.03827	10.7199	13.5682	9.00517	7.26353	9.7128
Zm00001eb401080	chr9	155329960	155330908	+	K14495 F-box protein GID2 | (RefSeq) F-box protein GID2 (A)	ko04075: Plant hormone signal transduction	GO:0005634,nucleus; GO:0019005,SCF ubiquitin ligase complex; GO:0009740,gibberellic acid mediated signaling pathway; GO:0016567,protein ubiquitination; GO:0009937,regulation of gibberellic acid mediated signaling pathway; GO:0048831,regulation of shoot system development; GO:0007154,cell communication; GO:0007165,signal transduction; GO:0008150,biological_process; GO:0009719,response to endogenou…	PF12937.10:F-box-like	--	0.203167	0.375867	1.5355	0.614	0.3353	0.104267	1.4377	0.7816
Zm00001eb008130	chr1	24353837	24354846	+	K14495 F-box protein GID2 | (RefSeq) F-box protein GID2 (A)	ko04075: Plant hormone signal transduction	GO:0005634,nucleus; GO:0019005,SCF ubiquitin ligase complex; GO:0009740,gibberellic acid mediated signaling pathway; GO:0016567,protein ubiquitination; GO:0009937,regulation of gibberellic acid mediated signaling pathway; GO:0048831,regulation of shoot system development; GO:0007154,cell communication; GO:0007165,signal transduction; GO:0008150,biological_process; GO:0009719,response to endogenou…	PF12937.10:F-box-like	--	1.89427	5.54833	8.5774	4.021	5.13577	1.96047	7.9163	5.14633
Zm00001eb396710	chr9	143120641	143121608	+	K14496 abscisic acid receptor PYR/PYL family | (RefSeq) uncharacterized protein LOC100281868 (A)	ko04016: MAPK signaling pathway - plant; ko04075: Plant hormone signal transduction	GO:0005737,cytoplasm; GO:0005634,nucleus; GO:0009705,plant-type vacuole membrane; GO:0005886,plasma membrane; GO:0010427,abscisic acid binding; GO:0042803,protein homodimerization activity; GO:0004864,protein phosphatase inhibitor activity; GO:0038023,signaling receptor activity; GO:0044389,ubiquitin-like protein ligase binding; GO:0009738,abscisic acid-activated signaling pathway; GO:0080163,reg…	PF10604.12:Polyketide cyclase / dehydrase and lipid transport	--	28.489	63.1874	1.3053	10.3257	41.2557	40.4471	1.6544	6.47263
Zm00001eb013780	chr1	46071581	46072755	-	K14496 abscisic acid receptor PYR/PYL family | (RefSeq) abscisic acid receptor PYL4-like (A)	ko04016: MAPK signaling pathway - plant; ko04075: Plant hormone signal transduction	GO:0005737,cytoplasm; GO:0005634,nucleus; GO:0009705,plant-type vacuole membrane; GO:0005886,plasma membrane; GO:0010427,abscisic acid binding; GO:0042803,protein homodimerization activity; GO:0004864,protein phosphatase inhibitor activity; GO:0038023,signaling receptor activity; GO:0044389,ubiquitin-like protein ligase binding; GO:0009738,abscisic acid-activated signaling pathway; GO:0080163,reg…	PF10604.12:Polyketide cyclase / dehydrase and lipid transport	--	58.3048	135.2	9.28763	29.8364	69.727	37.1789	6.28847	13.2327
Zm00001eb014000	chr1	46984481	46985367	+	K14496 abscisic acid receptor PYR/PYL family | (RefSeq) abscisic acid receptor PYL4-like (A)	ko04016: MAPK signaling pathway - plant; ko04075: Plant hormone signal transduction	GO:0005737,cytoplasm; GO:0010427,abscisic acid binding; GO:0004864,protein phosphatase inhibitor activity; GO:0038023,signaling receptor activity; GO:0009738,abscisic acid-activated signaling pathway; GO:0006952,defense response; GO:0009607,response to biotic stimulus; GO:0003674,molecular_function; GO:0005488,binding; GO:0008289,lipid binding; GO:0019840,isoprenoid binding; GO:0031406,carboxylic…	PF00407.22:Pathogenesis-related protein Bet v 1 family	--	385.397	1222.7	23.0321	114.601	130.787	105.304	10.1461	42.9029
Zm00001eb204180	chr4	232110861	232114183	-	K14496 abscisic acid receptor PYR/PYL family | (RefSeq) uncharacterized protein LOC100274679 (A)	ko04016: MAPK signaling pathway - plant; ko04075: Plant hormone signal transduction	GO:0005737,cytoplasm; GO:0005829,cytosol; GO:0005634,nucleus; GO:0010427,abscisic acid binding; GO:0004864,protein phosphatase inhibitor activity; GO:0038023,signaling receptor activity; GO:0009738,abscisic acid-activated signaling pathway; GO:1905183,negative regulation of protein serine/threonine phosphatase activity; GO:0080163,regulation of protein serine/threonine phosphatase activity; GO:00…	PF10604.12:Polyketide cyclase / dehydrase and lipid transport	--	18.4175	41.2915	20.2407	39.296	42.8199	28.6509	25.8437	34.1539
Zm00001eb239670	chr5	155389412	155390487	+	K14496 abscisic acid receptor PYR/PYL family | (RefSeq) uncharacterized protein LOC100383950 (A)	ko04016: MAPK signaling pathway - plant; ko04075: Plant hormone signal transduction	GO:0005737,cytoplasm; GO:0005829,cytosol; GO:0005634,nucleus; GO:0010427,abscisic acid binding; GO:0042803,protein homodimerization activity; GO:0004864,protein phosphatase inhibitor activity; GO:0038023,signaling receptor activity; GO:0009738,abscisic acid-activated signaling pathway; GO:1905183,negative regulation of protein serine/threonine phosphatase activity; GO:0080163,regulation of protei…	PF10604.12:Polyketide cyclase / dehydrase and lipid transport	--	3	11.6602	10.0086	9.97617	28.4218	11.5054	19.9695	24.0142
Zm00001eb350630	chr8	115266816	115269185	-	K14496 abscisic acid receptor PYR/PYL family | (RefSeq) uncharacterized protein LOC100273694 (A)	ko04016: MAPK signaling pathway - plant; ko04075: Plant hormone signal transduction	GO:0005737,cytoplasm; GO:0005829,cytosol; GO:0005634,nucleus; GO:0010427,abscisic acid binding; GO:0004864,protein phosphatase inhibitor activity; GO:0038023,signaling receptor activity; GO:0009738,abscisic acid-activated signaling pathway; GO:1905183,negative regulation of protein serine/threonine phosphatase activity; GO:0080163,regulation of protein serine/threonine phosphatase activity; GO:00…	PF10604.12:Polyketide cyclase / dehydrase and lipid transport	--	14.5707	44.3017	8.1207	17.341	25.6785	20.8044	10.1687	10.2342
Zm00001eb024490	chr1	100988577	100990103	-	K14496 abscisic acid receptor PYR/PYL family | (RefSeq) uncharacterized protein LOC100284319 (A)	ko04016: MAPK signaling pathway - plant; ko04075: Plant hormone signal transduction	GO:0005737,cytoplasm; GO:0005829,cytosol; GO:0005634,nucleus; GO:0010427,abscisic acid binding; GO:0042803,protein homodimerization activity; GO:0004864,protein phosphatase inhibitor activity; GO:0038023,signaling receptor activity; GO:0009738,abscisic acid-activated signaling pathway; GO:1905183,negative regulation of protein serine/threonine phosphatase activity; GO:0080163,regulation of protei…	PF10604.12:Polyketide cyclase / dehydrase and lipid transport	--	24.2976	38.7706	16.0968	14.3902	38.4613	22.7405	20.7489	24.2753
Zm00001eb072230	chr2	13852411	13853372	-	K14496 abscisic acid receptor PYR/PYL family | (RefSeq) abscisic acid receptor PYL4-like (A)	ko04016: MAPK signaling pathway - plant; ko04075: Plant hormone signal transduction	GO:0016829,lyase activity; GO:0009820,alkaloid metabolic process; GO:0006952,defense response; GO:0003674,molecular_function; GO:0003824,catalytic activity; GO:0006807,nitrogen compound metabolic process; GO:0008150,biological_process; GO:0008152,metabolic process; GO:0071704,organic substance metabolic process; GO:1901564,organonitrogen compound metabolic process; GO:0006950,response to stress; …	PF00407.22:Pathogenesis-related protein Bet v 1 family	--	1.04423	2.7826	0.2075	0.414967	2.33003	8.9376	0.1566	0.521333
Zm00001eb072730	chr2	15139150	15144295	+	K14496 abscisic acid receptor PYR/PYL family | (RefSeq) uncharacterized protein LOC100273694 (A)	ko04016: MAPK signaling pathway - plant; ko04075: Plant hormone signal transduction	GO:0005737,cytoplasm; GO:0005829,cytosol; GO:0005634,nucleus; GO:0010427,abscisic acid binding; GO:0004864,protein phosphatase inhibitor activity; GO:0038023,signaling receptor activity; GO:0009738,abscisic acid-activated signaling pathway; GO:1905183,negative regulation of protein serine/threonine phosphatase activity; GO:0080163,regulation of protein serine/threonine phosphatase activity; GO:00…	PF04782.15:Protein of unknown function (DUF632)	--	2.63903	2.75437	4.2155	7.498	0.931567	5.026	2.72667	1.58187
Zm00001eb390480	chr9	118103040	118104440	+	K14496 abscisic acid receptor PYR/PYL family | (RefSeq) uncharacterized protein LOC100382238 (A)	ko04016: MAPK signaling pathway - plant; ko04075: Plant hormone signal transduction	GO:0005737,cytoplasm; GO:0005829,cytosol; GO:0005634,nucleus; GO:0010427,abscisic acid binding; GO:0042803,protein homodimerization activity; GO:0004864,protein phosphatase inhibitor activity; GO:0038023,signaling receptor activity; GO:0009738,abscisic acid-activated signaling pathway; GO:1905183,negative regulation of protein serine/threonine phosphatase activity; GO:0080163,regulation of protei…	PF10604.12:Polyketide cyclase / dehydrase and lipid transport	--	33.4077	42.6133	19.5954	13.1461	63.0481	26.1451	20.1458	17.3025
novel.2082	chr2	32683827	32684492	-	K14497 protein phosphatase 2C [EC:3.1.3.16] | (RefSeq) protein phosphatase 2C 50 (A)	ko04016: MAPK signaling pathway - plant; ko04075: Plant hormone signal transduction	GO:0005634,nucleus; GO:0046872,metal ion binding; GO:0017018,myosin phosphatase activity; GO:0004722,protein serine/threonine phosphatase activity; GO:0009738,abscisic acid-activated signaling pathway; GO:0035970,peptidyl-threonine dephosphorylation; GO:0003674,molecular_function; GO:0005488,binding; GO:0043167,ion binding; GO:0043169,cation binding; GO:0003824,catalytic activity; GO:0004721,phos…	--	--	7.2857	3.21193	15.8499	17.3046	5.35947	7.69833	16.2192	14.2175
Zm00001eb012040	chr1	39067264	39069418	-	K14497 protein phosphatase 2C [EC:3.1.3.16] | (RefSeq) uncharacterized protein LOC100192073 (A)	ko04016: MAPK signaling pathway - plant; ko04075: Plant hormone signal transduction	GO:0005634,nucleus; GO:0046872,metal ion binding; GO:0017018,myosin phosphatase activity; GO:0004722,protein serine/threonine phosphatase activity; GO:0009738,abscisic acid-activated signaling pathway; GO:0035970,peptidyl-threonine dephosphorylation; GO:0009845,seed germination; GO:0090351,seedling development; GO:0003674,molecular_function; GO:0005488,binding; GO:0043167,ion binding; GO:0043169,…	PF00481.24:Protein phosphatase 2C	--	26.5338	13.2112	21.4614	14.5164	11.9704	14.6166	4.41553	10.3438
Zm00001eb098220	chr2	180274627	180276009	+	K14497 protein phosphatase 2C [EC:3.1.3.16] | (RefSeq) probable protein phosphatase 2C 68 (A)	ko04016: MAPK signaling pathway - plant; ko04075: Plant hormone signal transduction	GO:0005634,nucleus; GO:0046872,metal ion binding; GO:0017018,myosin phosphatase activity; GO:0004722,protein serine/threonine phosphatase activity; GO:0035970,peptidyl-threonine dephosphorylation; GO:0003674,molecular_function; GO:0005488,binding; GO:0043167,ion binding; GO:0043169,cation binding; GO:0003824,catalytic activity; GO:0004721,phosphoprotein phosphatase activity; GO:0016787,hydrolase …	PF00481.24:Protein phosphatase 2C	--	3.58807	3.55847	4.48497	2.3359	3.83023	0.813433	1.88787	2.7406
Zm00001eb419870	chr10	103573066	103578519	+	K14497 protein phosphatase 2C [EC:3.1.3.16] | (RefSeq) probable protein phosphatase 2C 37 (A)	ko04016: MAPK signaling pathway - plant; ko04075: Plant hormone signal transduction	GO:0005634,nucleus; GO:0046872,metal ion binding; GO:0017018,myosin phosphatase activity; GO:0004722,protein serine/threonine phosphatase activity; GO:0035970,peptidyl-threonine dephosphorylation; GO:0003674,molecular_function; GO:0005488,binding; GO:0043167,ion binding; GO:0043169,cation binding; GO:0003824,catalytic activity; GO:0004721,phosphoprotein phosphatase activity; GO:0016787,hydrolase …	PF00481.24:Protein phosphatase 2C	--	0.3492	0.2552	0.783567	0.377267	0.101767	0.279733	0.109967	0.5338
Zm00001eb148130	chr3	185093948	185095922	-	K14497 protein phosphatase 2C [EC:3.1.3.16] | (RefSeq) uncharacterized protein LOC100282657 (A)	ko04016: MAPK signaling pathway - plant; ko04075: Plant hormone signal transduction	GO:0016021,integral component of membrane; GO:0005634,nucleus; GO:0046872,metal ion binding; GO:0017018,myosin phosphatase activity; GO:0004722,protein serine/threonine phosphatase activity; GO:0035970,peptidyl-threonine dephosphorylation; GO:0003674,molecular_function; GO:0005488,binding; GO:0043167,ion binding; GO:0043169,cation binding; GO:0003824,catalytic activity; GO:0004721,phosphoprotein …	PF00481.24:Protein phosphatase 2C	--	6.67463	9.69913	10.5612	8.35193	7.47627	4.45337	4.9213	6.52867
Zm00001eb294200	chr6	173043093	173047120	-	K14497 protein phosphatase 2C [EC:3.1.3.16] | (RefSeq) uncharacterized protein LOC100381549 (A)	ko04016: MAPK signaling pathway - plant; ko04075: Plant hormone signal transduction	GO:0005634,nucleus; GO:0046872,metal ion binding; GO:0017018,myosin phosphatase activity; GO:0004722,protein serine/threonine phosphatase activity; GO:0009738,abscisic acid-activated signaling pathway; GO:0035970,peptidyl-threonine dephosphorylation; GO:0003674,molecular_function; GO:0005488,binding; GO:0043167,ion binding; GO:0043169,cation binding; GO:0003824,catalytic activity; GO:0004721,phos…	PF00481.24:Protein phosphatase 2C	--	9.74353	12.6669	8.61777	10.5183	7.0413	6.39447	4.24617	6.8124
Zm00001eb309920	chr7	93421327	93422962	+	K14497 protein phosphatase 2C [EC:3.1.3.16] | (RefSeq) uncharacterized protein LOC100279578 (A)	ko04016: MAPK signaling pathway - plant; ko04075: Plant hormone signal transduction	GO:0005634,nucleus; GO:0046872,metal ion binding; GO:0017018,myosin phosphatase activity; GO:0004722,protein serine/threonine phosphatase activity; GO:0035970,peptidyl-threonine dephosphorylation; GO:0003674,molecular_function; GO:0005488,binding; GO:0043167,ion binding; GO:0043169,cation binding; GO:0003824,catalytic activity; GO:0004721,phosphoprotein phosphatase activity; GO:0016787,hydrolase …	PF00481.24:Protein phosphatase 2C	--	1.7216	2.13997	2.4312	1.93333	0.879767	1.44067	0.789367	1.04277
Zm00001eb357040	chr8	142405510	142412923	-	K14497 protein phosphatase 2C [EC:3.1.3.16] | (RefSeq) probable protein phosphatase 2C 6 isoform X1 (A)	ko04016: MAPK signaling pathway - plant; ko04075: Plant hormone signal transduction	GO:0005829,cytosol; GO:0005634,nucleus; GO:0046872,metal ion binding; GO:0017018,myosin phosphatase activity; GO:0004722,protein serine/threonine phosphatase activity; GO:0009738,abscisic acid-activated signaling pathway; GO:0035970,peptidyl-threonine dephosphorylation; GO:0003674,molecular_function; GO:0005488,binding; GO:0043167,ion binding; GO:0043169,cation binding; GO:0003824,catalytic activ…	PF00481.24:Protein phosphatase 2C	--	8.414	7.375	10.0299	11.5842	4.81217	9.36743	6.52733	4.44987
Zm00001eb367840	chr8	175000529	175002418	-	K14497 protein phosphatase 2C [EC:3.1.3.16] | (RefSeq) uncharacterized protein LOC103636504 (A)	ko04016: MAPK signaling pathway - plant; ko04075: Plant hormone signal transduction	GO:0016021,integral component of membrane; GO:0005634,nucleus; GO:0046872,metal ion binding; GO:0017018,myosin phosphatase activity; GO:0004722,protein serine/threonine phosphatase activity; GO:0035970,peptidyl-threonine dephosphorylation; GO:0003674,molecular_function; GO:0005488,binding; GO:0043167,ion binding; GO:0043169,cation binding; GO:0003824,catalytic activity; GO:0004721,phosphoprotein …	PF00481.24:Protein phosphatase 2C	--	17.7543	21.5784	17.7175	14.9622	19.8473	8.0583	10.3691	12.1396
Zm00001eb082720	chr2	52738797	52743799	-	K14498 serine/threonine-protein kinase SRK2 [EC:2.7.11.1] | (RefSeq) gpm300; uncharacterized protein LOC100282729 (A)	ko04016: MAPK signaling pathway - plant; ko04075: Plant hormone signal transduction	GO:0005737,cytoplasm; GO:0005634,nucleus; GO:0005524,ATP binding; GO:0106310,protein serine kinase activity; GO:0004674,protein serine/threonine kinase activity; GO:0009738,abscisic acid-activated signaling pathway; GO:0042742,defense response to bacterium; GO:0035556,intracellular signal transduction; GO:0006468,protein phosphorylation; GO:0000166,nucleotide binding; GO:0003674,molecular_functio…	PF00069.28:Protein kinase domain	--	59.3683	63.891	33.2537	17.0697	82.1857	64.0904	34.6208	20.5223
Zm00001eb181940	chr4	119897145	119908253	-	K14498 serine/threonine-protein kinase SRK2 [EC:2.7.11.1] | (RefSeq) putative snRK/SAPK family protein kinase (A)	ko04016: MAPK signaling pathway - plant; ko04075: Plant hormone signal transduction	GO:0005524,ATP binding; GO:0106310,protein serine kinase activity; GO:0004674,protein serine/threonine kinase activity; GO:0009738,abscisic acid-activated signaling pathway; GO:0035556,intracellular signal transduction; GO:0006468,protein phosphorylation; GO:0000166,nucleotide binding; GO:0003674,molecular_function; GO:0005488,binding; GO:0017076,purine nucleotide binding; GO:0030554,adenyl nucle…	PF00069.28:Protein kinase domain	--	20.8239	43.2909	11.8163	32.7522	24.5676	31.0173	10.2393	22.6293
Zm00001eb327780	chr7	175481404	175487649	+	K14498 serine/threonine-protein kinase SRK2 [EC:2.7.11.1] | (RefSeq) uncharacterized protein LOC100192497 isoform 2 (A)	ko04016: MAPK signaling pathway - plant; ko04075: Plant hormone signal transduction	GO:0005737,cytoplasm; GO:0005634,nucleus; GO:0005524,ATP binding; GO:0106310,protein serine kinase activity; GO:0004674,protein serine/threonine kinase activity; GO:0009738,abscisic acid-activated signaling pathway; GO:0006468,protein phosphorylation; GO:0009845,seed germination; GO:0000166,nucleotide binding; GO:0003674,molecular_function; GO:0005488,binding; GO:0017076,purine nucleotide binding…	PF00069.28:Protein kinase domain	--	95.9296	40.6362	28.1538	34.8506	67.0561	77.9662	28.5023	30.1692
Zm00001eb392580	chr9	126371725	126376395	+	K14498 serine/threonine-protein kinase SRK2 [EC:2.7.11.1] | (RefSeq) uncharacterized protein LOC100281258 (A)	ko04016: MAPK signaling pathway - plant; ko04075: Plant hormone signal transduction	GO:0005737,cytoplasm; GO:0005634,nucleus; GO:0005524,ATP binding; GO:0106310,protein serine kinase activity; GO:0004674,protein serine/threonine kinase activity; GO:0009738,abscisic acid-activated signaling pathway; GO:0006468,protein phosphorylation; GO:0009845,seed germination; GO:0000166,nucleotide binding; GO:0003674,molecular_function; GO:0005488,binding; GO:0017076,purine nucleotide binding…	PF00069.28:Protein kinase domain	--	1.79253	3.07903	2.36503	6.40113	2.38777	2.66403	2.19553	9.13663
Zm00001eb417530	chr10	88992451	88995944	+	K14498 serine/threonine-protein kinase SRK2 [EC:2.7.11.1] | (RefSeq) putative snRK/SAPK family protein kinase (A)	ko04016: MAPK signaling pathway - plant; ko04075: Plant hormone signal transduction	GO:0005829,cytosol; GO:0005634,nucleus; GO:0005524,ATP binding; GO:0106310,protein serine kinase activity; GO:0004674,protein serine/threonine kinase activity; GO:0009738,abscisic acid-activated signaling pathway; GO:0035556,intracellular signal transduction; GO:0006468,protein phosphorylation; GO:0000166,nucleotide binding; GO:0003674,molecular_function; GO:0005488,binding; GO:0017076,purine nuc…	PF00069.28:Protein kinase domain	--	8.6392	10.9355	7.1342	8.4241	8.91247	11.0452	5.05247	9.77093
novel.2192	chr2	57638969	57640671	+	K14498 serine/threonine-protein kinase SRK2 [EC:2.7.11.1] | (RefSeq) uncharacterized protein LOC100274512 (A)	ko04016: MAPK signaling pathway - plant; ko04075: Plant hormone signal transduction	GO:0005737,cytoplasm; GO:0005634,nucleus; GO:0005524,ATP binding; GO:0106310,protein serine kinase activity; GO:0004674,protein serine/threonine kinase activity; GO:0009738,abscisic acid-activated signaling pathway; GO:0035556,intracellular signal transduction; GO:0006468,protein phosphorylation; GO:0000166,nucleotide binding; GO:0003674,molecular_function; GO:0005488,binding; GO:0017076,purine n…	PF00069.28:Protein kinase domain	--	7.03107	15.8594	9.55317	14.0814	7.53323	7.41893	7.93207	8.91077
Zm00001eb023880	chr1	96237345	96241106	-	K14498 serine/threonine-protein kinase SRK2 [EC:2.7.11.1] | (RefSeq) SnRK2.3 isoform 2 (A)	ko04016: MAPK signaling pathway - plant; ko04075: Plant hormone signal transduction	GO:0005737,cytoplasm; GO:0005634,nucleus; GO:0005524,ATP binding; GO:0106310,protein serine kinase activity; GO:0004674,protein serine/threonine kinase activity; GO:0009738,abscisic acid-activated signaling pathway; GO:0006468,protein phosphorylation; GO:0000166,nucleotide binding; GO:0003674,molecular_function; GO:0005488,binding; GO:0017076,purine nucleotide binding; GO:0030554,adenyl nucleotid…	PF00069.28:Protein kinase domain	--	38.3724	39.8244	4.03193	5.92113	89.61	41.9425	6.07483	10.9093
Zm00001eb141970	chr3	156212721	156214164	+	K14498 serine/threonine-protein kinase SRK2 [EC:2.7.11.1] | (RefSeq) SnRK2.3 isoform 2 (A)	ko04016: MAPK signaling pathway - plant; ko04075: Plant hormone signal transduction	GO:0005737,cytoplasm; GO:0005634,nucleus; GO:0005524,ATP binding; GO:0106310,protein serine kinase activity; GO:0004674,protein serine/threonine kinase activity; GO:0009738,abscisic acid-activated signaling pathway; GO:0006468,protein phosphorylation; GO:0000166,nucleotide binding; GO:0003674,molecular_function; GO:0005488,binding; GO:0017076,purine nucleotide binding; GO:0030554,adenyl nucleotid…	PF00069.28:Protein kinase domain	--	0.7325	3.27513	1.81187	1.9287	0.0905667	0.0284	0.0845333	0
Zm00001eb146500	chr3	179501513	179507283	-	K14498 serine/threonine-protein kinase SRK2 [EC:2.7.11.1] | (RefSeq) uncharacterized protein LOC100384302 (A)	ko04016: MAPK signaling pathway - plant; ko04075: Plant hormone signal transduction	GO:0005737,cytoplasm; GO:0005634,nucleus; GO:0005524,ATP binding; GO:0106310,protein serine kinase activity; GO:0004674,protein serine/threonine kinase activity; GO:0009738,abscisic acid-activated signaling pathway; GO:0035556,intracellular signal transduction; GO:0006468,protein phosphorylation; GO:0000166,nucleotide binding; GO:0003674,molecular_function; GO:0005488,binding; GO:0017076,purine n…	PF00069.28:Protein kinase domain	--	33.3109	10.9375	18.9515	17.5718	16.2201	42.2925	19.3517	15.7996
Zm00001eb434400	chr10	151503553	151505128	+	K14498 serine/threonine-protein kinase SRK2 [EC:2.7.11.1] | (RefSeq) uncharacterized protein LOC100193827 (A)	ko04016: MAPK signaling pathway - plant; ko04075: Plant hormone signal transduction	GO:0005737,cytoplasm; GO:0005634,nucleus; GO:0005524,ATP binding; GO:0106310,protein serine kinase activity; GO:0004674,protein serine/threonine kinase activity; GO:0009738,abscisic acid-activated signaling pathway; GO:0035556,intracellular signal transduction; GO:0006468,protein phosphorylation; GO:0000166,nucleotide binding; GO:0003674,molecular_function; GO:0005488,binding; GO:0017076,purine n…	PF00069.28:Protein kinase domain	--	17.9721	34.5001	17.0555	18.723	32.7282	18.8594	16.6968	29.1582
novel.4261	chr4	85381260	85384480	+	K14498 serine/threonine-protein kinase SRK2 [EC:2.7.11.1] | (RefSeq) uncharacterized protein LOC100274512 (A)	ko04016: MAPK signaling pathway - plant; ko04075: Plant hormone signal transduction	GO:0005737,cytoplasm; GO:0005634,nucleus; GO:0005524,ATP binding; GO:0106310,protein serine kinase activity; GO:0004674,protein serine/threonine kinase activity; GO:0009738,abscisic acid-activated signaling pathway; GO:0035556,intracellular signal transduction; GO:0006468,protein phosphorylation; GO:0000166,nucleotide binding; GO:0003674,molecular_function; GO:0005488,binding; GO:0017076,purine n…	--	--	2.47063	1.76277	5.385	9.2947	0.328733	6.73283	4.78557	2.36157
Zm00001eb191470	chr4	176754304	176760835	-	K14498 serine/threonine-protein kinase SRK2 [EC:2.7.11.1] | (RefSeq) SnRK2.10 (A)	ko04016: MAPK signaling pathway - plant; ko04075: Plant hormone signal transduction	GO:0005829,cytosol; GO:0005634,nucleus; GO:0005524,ATP binding; GO:0106310,protein serine kinase activity; GO:0004674,protein serine/threonine kinase activity; GO:0009738,abscisic acid-activated signaling pathway; GO:0035556,intracellular signal transduction; GO:0006468,protein phosphorylation; GO:0000166,nucleotide binding; GO:0003674,molecular_function; GO:0005488,binding; GO:0017076,purine nuc…	PF00069.28:Protein kinase domain	--	0.136967	0.162033	0.2746	0.537333	0.173867	0.273633	0.873333	0.711567
Zm00001eb315000	chr7	131667706	131668729	-	K14499 BRI1 kinase inhibitor 1 | (RefSeq) probable BRI1 kinase inhibitor 1 (A)	ko04075: Plant hormone signal transduction	GO:0005886,plasma membrane; GO:0019210,kinase inhibitor activity; GO:0009742,brassinosteroid mediated signaling pathway; GO:0006629,lipid metabolic process; GO:0003674,molecular_function; GO:0004857,enzyme inhibitor activity; GO:0019207,kinase regulator activity; GO:0030234,enzyme regulator activity; GO:0098772,molecular function regulator activity; GO:0007154,cell communication; GO:0007165,signa…	--	--	2.0022	3.80743	5.48563	5.25583	3.35927	1.90977	5.66487	6.08513
Zm00001eb022440	chr1	85948518	85954892	+	K14500 BR-signaling kinase [EC:2.7.11.1] | (RefSeq) putative protein kinase superfamily protein precursor (A)	ko04075: Plant hormone signal transduction	GO:0005886,plasma membrane; GO:0005524,ATP binding; GO:0106310,protein serine kinase activity; GO:0004674,protein serine/threonine kinase activity; GO:0009742,brassinosteroid mediated signaling pathway; GO:0050832,defense response to fungus; GO:0045087,innate immune response; GO:0006468,protein phosphorylation; GO:0000166,nucleotide binding; GO:0003674,molecular_function; GO:0005488,binding; GO:0…	PF00069.28:Protein kinase domain	--	7.4958	9.57767	2.13883	5.0147	3.61673	6.89037	1.55793	4.52203
Zm00001eb164620	chr4	1592445	1597124	+	K14500 BR-signaling kinase [EC:2.7.11.1] | (RefSeq) uncharacterized protein LOC100192644 (A)	ko04075: Plant hormone signal transduction	GO:0005886,plasma membrane; GO:0005524,ATP binding; GO:0106310,protein serine kinase activity; GO:0004674,protein serine/threonine kinase activity; GO:0009742,brassinosteroid mediated signaling pathway; GO:0050832,defense response to fungus; GO:0045087,innate immune response; GO:0006468,protein phosphorylation; GO:0000166,nucleotide binding; GO:0003674,molecular_function; GO:0005488,binding; GO:0…	PF00635.29:MSP (Major sperm protein) domain	--	6.658	11.0305	2.71107	6.04437	0.4238	4.52997	0.257733	0.422333
Zm00001eb002610	chr1	7337514	7342201	+	K14500 BR-signaling kinase [EC:2.7.11.1] | (RefSeq) putative protein kinase superfamily protein (A)	ko04075: Plant hormone signal transduction	GO:0005886,plasma membrane; GO:0005524,ATP binding; GO:0106310,protein serine kinase activity; GO:0004674,protein serine/threonine kinase activity; GO:0009742,brassinosteroid mediated signaling pathway; GO:0050832,defense response to fungus; GO:0045087,innate immune response; GO:0006468,protein phosphorylation; GO:0000166,nucleotide binding; GO:0003674,molecular_function; GO:0005488,binding; GO:0…	PF07714.20:Protein tyrosine and serine/threonine kinase	--	24.231	34.3896	11.1099	14.7957	33.2084	18.7809	10.5955	17.1234
Zm00001eb065720	chr2	999575	1007836	-	K14500 BR-signaling kinase [EC:2.7.11.1] | (RefSeq) probable serine/threonine-protein kinase BSK3 (A)	ko04075: Plant hormone signal transduction	GO:0005886,plasma membrane; GO:0005524,ATP binding; GO:0106310,protein serine kinase activity; GO:0004674,protein serine/threonine kinase activity; GO:0009742,brassinosteroid mediated signaling pathway; GO:1900459,positive regulation of brassinosteroid mediated signaling pathway; GO:0006468,protein phosphorylation; GO:0000166,nucleotide binding; GO:0003674,molecular_function; GO:0005488,binding; …	PF07714.20:Protein tyrosine and serine/threonine kinase	--	13.9449	8.2156	13.5842	14.2782	7.79713	17.8468	13.5475	8.11233
Zm00001eb434080	chr10	150912414	150940071	+	K14500 BR-signaling kinase [EC:2.7.11.1] | (RefSeq) protein kinase APK1B (A)	ko04075: Plant hormone signal transduction	GO:0005886,plasma membrane; GO:0005524,ATP binding; GO:0106310,protein serine kinase activity; GO:0004674,protein serine/threonine kinase activity; GO:0009742,brassinosteroid mediated signaling pathway; GO:1900459,positive regulation of brassinosteroid mediated signaling pathway; GO:0006468,protein phosphorylation; GO:0000166,nucleotide binding; GO:0003674,molecular_function; GO:0005488,binding; …	PF07714.20:Protein tyrosine and serine/threonine kinase	--	8.05107	5.0012	7.0984	8.31627	4.2719	10.8859	6.11213	4.70447
Zm00001eb325550	chr7	169583752	169585816	-	K14503 brassinosteroid resistant 1/2 | (RefSeq) BES1/BZR1 protein (A)	ko04075: Plant hormone signal transduction	GO:0005737,cytoplasm; GO:0005634,nucleus; GO:0003677,DNA binding; GO:0003700,DNA-binding transcription factor activity; GO:0009742,brassinosteroid mediated signaling pathway; GO:0040008,regulation of growth; GO:0006351,DNA-templated transcription; GO:0003674,molecular_function; GO:0003676,nucleic acid binding; GO:0005488,binding; GO:0097159,organic cyclic compound binding; GO:1901363,heterocyclic…	PF05687.16:BES1/BZR1 plant transcription factor, N-terminal	BES1	9.1653	14.8157	17.7633	17.7533	12.3012	7.4028	7.20687	6.11963
Zm00001eb384820	chr9	81652330	81660491	-	K14503 brassinosteroid resistant 1/2 | (RefSeq) uncharacterized protein LOC100274111 (A)	ko04075: Plant hormone signal transduction	GO:0003677,DNA binding; GO:0003700,DNA-binding transcription factor activity; GO:0009742,brassinosteroid mediated signaling pathway; GO:0040008,regulation of growth; GO:0006351,DNA-templated transcription; GO:0003674,molecular_function; GO:0003676,nucleic acid binding; GO:0005488,binding; GO:0097159,organic cyclic compound binding; GO:1901363,heterocyclic compound binding; GO:0140110,transcriptio…	PF05687.16:BES1/BZR1 plant transcription factor, N-terminal	BES1	34.5077	57.9649	23.8132	25.7411	52.6708	29.0255	23.1605	30.861
Zm00001eb095620	chr2	167752814	167755257	+	K14505 cyclin D3, plant | (RefSeq) cyclin delta-3 (A)	ko04075: Plant hormone signal transduction	GO:0000307,cyclin-dependent protein kinase holoenzyme complex; GO:0005737,cytoplasm; GO:0005634,nucleus; GO:0016538,cyclin-dependent protein serine/threonine kinase regulator activity; GO:0051301,cell division; GO:0044772,mitotic cell cycle phase transition; GO:0000079,regulation of cyclin-dependent protein serine/threonine kinase activity; GO:0003674,molecular_function; GO:0019207,kinase regulat…	PF00134.26:Cyclin, N-terminal domain	--	1.70357	1.76307	3.94103	1.9317	2.1687	2.04193	4.4477	1.5565
Zm00001eb307250	chr7	50884415	50886549	+	K14505 cyclin D3, plant | (RefSeq) uncharacterized protein LOC100502214 (A)	ko04075: Plant hormone signal transduction	GO:0000307,cyclin-dependent protein kinase holoenzyme complex; GO:0005737,cytoplasm; GO:0005634,nucleus; GO:0016538,cyclin-dependent protein serine/threonine kinase regulator activity; GO:0051301,cell division; GO:0044772,mitotic cell cycle phase transition; GO:0000079,regulation of cyclin-dependent protein serine/threonine kinase activity; GO:0003674,molecular_function; GO:0019207,kinase regulat…	PF00134.26:Cyclin, N-terminal domain	--	1.8759	2.79897	4.001	1.54007	3.78143	2.214	4.42847	1.6524
Zm00001eb358430	chr8	148441616	148445909	-	K14506 jasmonic acid-amino synthetase [EC:6.3.2.52] | (RefSeq) uncharacterized protein LOC100381512 (A)	ko04075: Plant hormone signal transduction	GO:0005737,cytoplasm; GO:0102053,(-)-jasmonoyl-isoleucine synthetase activity; GO:0016881,acid-amino acid ligase activity; GO:0005524,ATP binding; GO:0080123,jasmonate-amino synthetase activity; GO:0102058,jasmonoyl-leucine synthetase activity; GO:0102057,jasmonoyl-valine synthetase activity; GO:0009864,induced systemic resistance, jasmonic acid mediated signaling pathway; GO:0009694,jasmonic aci…	PF03321.16:GH3 auxin-responsive promoter	--	4.0797	9.86577	0.862633	2.53747	4.94417	5.65693	0.7977	1.90867
Zm00001eb065420	chr1	307770971	307773740	+	K14508 regulatory protein NPR1 | (RefSeq) uncharacterized protein LOC100384298 (A)	ko04075: Plant hormone signal transduction	GO:0005634,nucleus; GO:0042742,defense response to bacterium; GO:0050832,defense response to fungus; GO:2000022,regulation of jasmonic acid mediated signaling pathway; GO:2000031,regulation of salicylic acid mediated signaling pathway; GO:0009862,systemic acquired resistance, salicylic acid mediated signaling pathway; GO:0006950,response to stress; GO:0006952,defense response; GO:0008150,biologic…	PF12313.11:NPR1/NIM1 like defence protein C terminal	MYB-related	6.767	9.76513	2.74513	2.9096	8.70557	10.7956	6.9202	10.269
Zm00001eb282800	chr6	138179577	138184361	-	K14509 ethylene receptor [EC:2.7.13.-] | (RefSeq) probable ethylene response sensor 2 (A)	ko04016: MAPK signaling pathway - plant; ko04075: Plant hormone signal transduction	GO:0005783,endoplasmic reticulum; GO:0005789,endoplasmic reticulum membrane; GO:0016021,integral component of membrane; GO:0005524,ATP binding; GO:0051740,ethylene binding; GO:0038199,ethylene receptor activity; GO:0046872,metal ion binding; GO:0000155,phosphorelay sensor kinase activity; GO:0000166,nucleotide binding; GO:0003674,molecular_function; GO:0005488,binding; GO:0017076,purine nucleotid…	PF02518.29:Histidine kinase-, DNA gyrase B-, and HSP90-like ATPase	--	5.03323	4.63163	3.2101	7.43217	3.56373	10.5457	3.39403	3.83167
Zm00001eb007080	chr1	20696669	20701774	-	K14509 ethylene receptor [EC:2.7.13.-] | (RefSeq) ethylene receptor1-25 (A)	ko04016: MAPK signaling pathway - plant; ko04075: Plant hormone signal transduction	GO:0005789,endoplasmic reticulum membrane; GO:0016021,integral component of membrane; GO:0005524,ATP binding; GO:0046872,metal ion binding; GO:0000155,phosphorelay sensor kinase activity; GO:0009873,ethylene-activated signaling pathway; GO:0000166,nucleotide binding; GO:0003674,molecular_function; GO:0005488,binding; GO:0017076,purine nucleotide binding; GO:0030554,adenyl nucleotide binding; GO:0…	PF02518.29:Histidine kinase-, DNA gyrase B-, and HSP90-like ATPase	--	1.29577	0.919	2.70173	3.35427	0.628767	2.0361	2.7142	2.20513
Zm00001eb069370	chr2	7267370	7268555	+	K14509 ethylene receptor [EC:2.7.13.-] | (RefSeq) ethylene receptor1-25 (A)	ko04016: MAPK signaling pathway - plant; ko04075: Plant hormone signal transduction	GO:0005789,endoplasmic reticulum membrane; GO:0016021,integral component of membrane; GO:0005524,ATP binding; GO:0046872,metal ion binding; GO:0000155,phosphorelay sensor kinase activity; GO:0009873,ethylene-activated signaling pathway; GO:0000166,nucleotide binding; GO:0003674,molecular_function; GO:0005488,binding; GO:0017076,purine nucleotide binding; GO:0030554,adenyl nucleotide binding; GO:0…	PF02518.29:Histidine kinase-, DNA gyrase B-, and HSP90-like ATPase	--	4.35387	3.001	6.2049	9.9644	2.3882	25.3339	11.9062	8.78367
Zm00001eb323290	chr7	163718067	163721476	-	K14509 ethylene receptor [EC:2.7.13.-] | (RefSeq) ethylene receptor 4 (A)	ko04016: MAPK signaling pathway - plant; ko04075: Plant hormone signal transduction	GO:0005789,endoplasmic reticulum membrane; GO:0016021,integral component of membrane; GO:0005524,ATP binding; GO:0051740,ethylene binding; GO:0038199,ethylene receptor activity; GO:0046872,metal ion binding; GO:0000155,phosphorelay sensor kinase activity; GO:0000166,nucleotide binding; GO:0003674,molecular_function; GO:0005488,binding; GO:0017076,purine nucleotide binding; GO:0030554,adenyl nucle…	PF01590.29:GAF domain	--	0.0049	0.0115333	0.00533333	0.00556667	0.0123667	0.0298	1.8824	1.95827
novel.8861	chr9	140025028	140025574	+	K14513 ethylene-insensitive protein 2 | (RefSeq) protein ETHYLENE-INSENSITIVE 2 isoform X1 (A)	ko04016: MAPK signaling pathway - plant; ko04075: Plant hormone signal transduction	--	--	--	1.60563	0.2889	4.2209	7.51	0.0329333	3.41407	1.78843	0.1807
Zm00001eb119690	chr3	2918094	2926237	-	K14513 ethylene-insensitive protein 2 | (RefSeq) protein ETHYLENE-INSENSITIVE 2 isoform X1 (A)	ko04016: MAPK signaling pathway - plant; ko04075: Plant hormone signal transduction	GO:0016021,integral component of membrane; GO:0015086,cadmium ion transmembrane transporter activity; GO:0005384,manganese ion transmembrane transporter activity; GO:0009873,ethylene-activated signaling pathway; GO:0010104,regulation of ethylene-activated signaling pathway; GO:0003674,molecular_function; GO:0005215,transporter activity; GO:0008324,cation transmembrane transporter activity; GO:001…	PF01566.21:Natural resistance-associated macrophage protein	--	25.8333	17.1377	27.4792	36.4589	12.8847	46.5921	21.9109	15.7497
Zm00001eb216860	chr5	12859030	12865322	-	K14513 ethylene-insensitive protein 2 | (RefSeq) protein ETHYLENE-INSENSITIVE 2 isoform X1 (A)	ko04016: MAPK signaling pathway - plant; ko04075: Plant hormone signal transduction	GO:0016021,integral component of membrane; GO:0015086,cadmium ion transmembrane transporter activity; GO:0005384,manganese ion transmembrane transporter activity; GO:0009873,ethylene-activated signaling pathway; GO:0010104,regulation of ethylene-activated signaling pathway; GO:0003674,molecular_function; GO:0005215,transporter activity; GO:0008324,cation transmembrane transporter activity; GO:001…	PF01566.21:Natural resistance-associated macrophage protein	--	1.73923	3.1292	0.823233	0.979367	2.73343	7.03873	0.646133	0.376267
Zm00001eb182890	chr4	129211867	129213578	+	K14514 ethylene-insensitive protein 3 | (RefSeq) ETHYLENE INSENSITIVE 3-like 5 protein (A)	ko04016: MAPK signaling pathway - plant; ko04075: Plant hormone signal transduction	GO:0005634,nucleus; GO:0003677,DNA binding; GO:0003700,DNA-binding transcription factor activity; GO:0009873,ethylene-activated signaling pathway; GO:0006355,regulation of DNA-templated transcription; GO:0003674,molecular_function; GO:0003676,nucleic acid binding; GO:0005488,binding; GO:0097159,organic cyclic compound binding; GO:1901363,heterocyclic compound binding; GO:0140110,transcription reg…	PF04873.16:Ethylene insensitive 3	EIL	0.5383	1.36443	0.222533	0.0325333	0.108533	0.068	0.0493667	0
Zm00001eb331080	chr7	182932191	182934361	-	K14514 ethylene-insensitive protein 3 | (RefSeq) protein ETHYLENE-INSENSITIVE 3-like 2 (A)	ko04016: MAPK signaling pathway - plant; ko04075: Plant hormone signal transduction	GO:0005634,nucleus; GO:0003677,DNA binding; GO:0003700,DNA-binding transcription factor activity; GO:0043565,sequence-specific DNA binding; GO:0009873,ethylene-activated signaling pathway; GO:1901001,negative regulation of response to salt stress; GO:0045893,positive regulation of DNA-templated transcription; GO:0010104,regulation of ethylene-activated signaling pathway; GO:1903034,regulation of …	PF04873.16:Ethylene insensitive 3	EIL	1.16263	0.639267	1.445	0.727367	0.715967	0.314067	0.467267	0.3771
Zm00001eb015440	chr1	52825403	52829476	+	K14514 ethylene-insensitive protein 3 | (RefSeq) ETHYLENE-INSENSITIVE3-like 1 protein (A)	ko04016: MAPK signaling pathway - plant; ko04075: Plant hormone signal transduction	GO:0005634,nucleus; GO:0003677,DNA binding; GO:0003700,DNA-binding transcription factor activity; GO:0043565,sequence-specific DNA binding; GO:0050832,defense response to fungus; GO:0009871,jasmonic acid and ethylene-dependent systemic resistance, ethylene mediated signaling pathway; GO:1901001,negative regulation of response to salt stress; GO:0045893,positive regulation of DNA-templated transcr…	PF04873.16:Ethylene insensitive 3	EIL	35.3833	18.5209	54.2271	71.241	25.8277	44.4946	38.7342	46.9618
Zm00001eb111680	chr2	224100183	224102355	-	K14514 ethylene-insensitive protein 3 | (RefSeq) protein ETHYLENE-INSENSITIVE 3-like 2 (A)	ko04016: MAPK signaling pathway - plant; ko04075: Plant hormone signal transduction	GO:0005634,nucleus; GO:0003677,DNA binding; GO:0003700,DNA-binding transcription factor activity; GO:0043565,sequence-specific DNA binding; GO:0009873,ethylene-activated signaling pathway; GO:1901001,negative regulation of response to salt stress; GO:0045893,positive regulation of DNA-templated transcription; GO:0010104,regulation of ethylene-activated signaling pathway; GO:1903034,regulation of …	PF04873.16:Ethylene insensitive 3	EIL	1.89637	3.2573	2.5813	2.92023	1.10413	0.668967	1.0206	1.2027
Zm00001eb316730	chr7	138527438	138533335	-	K14514 ethylene-insensitive protein 3 | (RefSeq) uncharacterized protein LOC100216639 (A)	ko04016: MAPK signaling pathway - plant; ko04075: Plant hormone signal transduction	GO:0005634,nucleus; GO:0003677,DNA binding; GO:0003700,DNA-binding transcription factor activity; GO:0000976,transcription cis-regulatory region binding; GO:0009970,cellular response to sulfate starvation; GO:0009873,ethylene-activated signaling pathway; GO:0042762,regulation of sulfur metabolic process; GO:0006355,regulation of DNA-templated transcription; GO:0003674,molecular_function; GO:00036…	PF04873.16:Ethylene insensitive 3	EIL	9.63793	6.32717	4.65633	6.7417	3.3226	12.1329	4.5111	4.8057
Zm00001eb276590	chr6	112528729	112531980	-	K14515 EIN3-binding F-box protein | (RefSeq) uncharacterized protein LOC100281166 (A)	ko04016: MAPK signaling pathway - plant; ko04075: Plant hormone signal transduction	GO:0005737,cytoplasm; GO:0005634,nucleus; GO:0019005,SCF ubiquitin ligase complex; GO:0009873,ethylene-activated signaling pathway; GO:0010105,negative regulation of ethylene-activated signaling pathway; GO:0016567,protein ubiquitination; GO:0009723,response to ethylene; GO:0031146,SCF-dependent proteasomal ubiquitin-dependent protein catabolic process; GO:0006511,ubiquitin-dependent protein cata…	PF12799.10:Leucine Rich repeats (2 copies)	--	10.1153	29.7624	12.4308	30.64	17.5369	16.3978	16.4902	26.4156
Zm00001eb011850	chr1	38561776	38563168	+	K14515 EIN3-binding F-box protein | (RefSeq) LOW QUALITY PROTEIN: EIN3-binding F-box protein 1 (A)	ko04016: MAPK signaling pathway - plant; ko04075: Plant hormone signal transduction	GO:0005634,nucleus; GO:0019005,SCF ubiquitin ligase complex; GO:0009873,ethylene-activated signaling pathway; GO:0010105,negative regulation of ethylene-activated signaling pathway; GO:0016567,protein ubiquitination; GO:0009723,response to ethylene; GO:0031146,SCF-dependent proteasomal ubiquitin-dependent protein catabolic process; GO:0006511,ubiquitin-dependent protein catabolic process; GO:0000…	--	--	0.564	0.8977	3.8256	4.01563	0.239633	1.64497	4.02517	1.0201
Zm00001eb335950	chr8	15190154	15212606	-	K14515 EIN3-binding F-box protein | (RefSeq) LOW QUALITY PROTEIN: EIN3-binding F-box protein 1 (A)	ko04016: MAPK signaling pathway - plant; ko04075: Plant hormone signal transduction	GO:0005737,cytoplasm; GO:0005634,nucleus; GO:0019005,SCF ubiquitin ligase complex; GO:0009873,ethylene-activated signaling pathway; GO:0010105,negative regulation of ethylene-activated signaling pathway; GO:0016567,protein ubiquitination; GO:0009723,response to ethylene; GO:0031146,SCF-dependent proteasomal ubiquitin-dependent protein catabolic process; GO:0006511,ubiquitin-dependent protein cata…	--	--	2.2939	3.15013	3.66883	8.6229	0.0625333	0.213533	0.0680667	0.104867
novel.1116	chr1	276101277	276102882	+	K14515 EIN3-binding F-box protein | (RefSeq) uncharacterized protein LOC100281166 (A)	ko04016: MAPK signaling pathway - plant; ko04075: Plant hormone signal transduction	GO:0005634,nucleus; GO:0019005,SCF ubiquitin ligase complex; GO:0009873,ethylene-activated signaling pathway; GO:0010105,negative regulation of ethylene-activated signaling pathway; GO:0016567,protein ubiquitination; GO:0009723,response to ethylene; GO:0031146,SCF-dependent proteasomal ubiquitin-dependent protein catabolic process; GO:0006511,ubiquitin-dependent protein catabolic process; GO:0000…	--	--	0.261733	0.384633	0.618333	1.0266	0	0.0185333	0	0
Zm00001eb235810	chr5	118136109	118139452	+	K14515 EIN3-binding F-box protein | (RefSeq) F-box family member (A)	ko04016: MAPK signaling pathway - plant; ko04075: Plant hormone signal transduction	GO:0005737,cytoplasm; GO:0005634,nucleus; GO:0019005,SCF ubiquitin ligase complex; GO:0009873,ethylene-activated signaling pathway; GO:0010105,negative regulation of ethylene-activated signaling pathway; GO:0016567,protein ubiquitination; GO:0009723,response to ethylene; GO:0031146,SCF-dependent proteasomal ubiquitin-dependent protein catabolic process; GO:0006511,ubiquitin-dependent protein cata…	PF13516.9:Leucine Rich repeat	--	35.8028	22.928	26.7917	25.6002	11.8389	41.1641	21.0612	11.5422
Zm00001eb307550	chr7	54058567	54059655	-	K14516 ethylene-responsive transcription factor 1 | (RefSeq) uncharacterized protein LOC100191919 (A)	ko04016: MAPK signaling pathway - plant; ko04075: Plant hormone signal transduction	GO:0005634,nucleus; GO:0003677,DNA binding; GO:0003700,DNA-binding transcription factor activity; GO:0000976,transcription cis-regulatory region binding; GO:0006952,defense response; GO:0009873,ethylene-activated signaling pathway; GO:0009867,jasmonic acid mediated signaling pathway; GO:0003674,molecular_function; GO:0003676,nucleic acid binding; GO:0005488,binding; GO:0097159,organic cyclic comp…	PF00847.23:AP2 domain	AP2/ERF-ERF	38.6724	50.6274	1.8462	2.99377	34.8255	9.91117	0.899533	3.79467
Zm00001eb036040	chr1	196320110	196322973	+	K16189 phytochrome-interacting factor 4 | (RefSeq) uncharacterized protein LOC100281419 (A)	ko04075: Plant hormone signal transduction	GO:0005634,nucleus; GO:0003677,DNA binding; GO:0003700,DNA-binding transcription factor activity; GO:0046983,protein dimerization activity; GO:0006355,regulation of DNA-templated transcription; GO:0009637,response to blue light; GO:0003674,molecular_function; GO:0003676,nucleic acid binding; GO:0005488,binding; GO:0097159,organic cyclic compound binding; GO:1901363,heterocyclic compound binding; …	PF00010.29:Helix-loop-helix DNA-binding domain	bHLH	15.2263	30.3677	6.71487	13.1571	19.831	20.4359	6.5462	13.3337
Zm00001eb050790	chr1	258566321	258579264	-	K16189 phytochrome-interacting factor 4 | (RefSeq) uncharacterized protein LOC100281419 (A)	ko04075: Plant hormone signal transduction	GO:0005634,nucleus; GO:0003677,DNA binding; GO:0046983,protein dimerization activity; GO:0080006,internode patterning; GO:0090229,negative regulation of red or far-red light signaling pathway; GO:0045893,positive regulation of DNA-templated transcription; GO:0006355,regulation of DNA-templated transcription; GO:0003674,molecular_function; GO:0003676,nucleic acid binding; GO:0005488,binding; GO:00…	PF00010.29:Helix-loop-helix DNA-binding domain	bHLH	0.8056	0.782767	3.7106	4.96413	0.7345	0.762667	3.03193	6.79577
Zm00001eb069700	chr2	8407382	8410729	+	K16189 phytochrome-interacting factor 4 | (RefSeq) uncharacterized protein LOC100281419 (A)	ko04075: Plant hormone signal transduction	GO:0005634,nucleus; GO:0003700,DNA-binding transcription factor activity; GO:0000981,DNA-binding transcription factor activity, RNA polymerase II-specific; GO:0046983,protein dimerization activity; GO:0000978,RNA polymerase II cis-regulatory region sequence-specific DNA binding; GO:0043565,sequence-specific DNA binding; GO:0071215,cellular response to abscisic acid stimulus; GO:0071472,cellular r…	PF00010.29:Helix-loop-helix DNA-binding domain	--	7.87313	9.62797	2.60103	4.78637	6.93007	7.30203	1.5144	3.208
Zm00001eb101360	chr2	193591081	193594129	+	K16189 phytochrome-interacting factor 4 | (RefSeq) uncharacterized protein LOC100281419 (A)	ko04075: Plant hormone signal transduction	GO:0005634,nucleus; GO:0003700,DNA-binding transcription factor activity; GO:0046983,protein dimerization activity; GO:0000976,transcription cis-regulatory region binding; GO:0040008,regulation of growth; GO:0006355,regulation of DNA-templated transcription; GO:0003674,molecular_function; GO:0140110,transcription regulator activity; GO:0005488,binding; GO:0005515,protein binding; GO:0001067,trans…	PF00010.29:Helix-loop-helix DNA-binding domain	bHLH	6.81173	13.5385	1.48987	1.18927	9.88537	8.29973	1.49003	0.865933
Zm00001eb155300	chr3	209803396	209806270	+	K16189 phytochrome-interacting factor 4 | (RefSeq) uncharacterized protein LOC100281419 (A)	ko04075: Plant hormone signal transduction	GO:0005634,nucleus; GO:0003700,DNA-binding transcription factor activity; GO:0046983,protein dimerization activity; GO:0048586,regulation of long-day photoperiodism, flowering; GO:0048587,regulation of short-day photoperiodism, flowering; GO:0006355,regulation of DNA-templated transcription; GO:0003674,molecular_function; GO:0140110,transcription regulator activity; GO:0005488,binding; GO:0005515…	PF00010.29:Helix-loop-helix DNA-binding domain	--	0.7651	2.01423	14.2037	14.8806	1.28823	1.37873	12.9257	17.5058
Zm00001eb159960	chr3	224723960	224726585	-	K16189 phytochrome-interacting factor 4 | (RefSeq) uncharacterized protein LOC100281419 (A)	ko04075: Plant hormone signal transduction	GO:0005634,nucleus; GO:0003700,DNA-binding transcription factor activity; GO:0046983,protein dimerization activity; GO:0048586,regulation of long-day photoperiodism, flowering; GO:0048587,regulation of short-day photoperiodism, flowering; GO:0006355,regulation of DNA-templated transcription; GO:0003674,molecular_function; GO:0140110,transcription regulator activity; GO:0005488,binding; GO:0005515…	PF00010.29:Helix-loop-helix DNA-binding domain	bHLH	0.354767	0.437867	2.34577	4.95183	0.3885	0.459833	3.2299	5.61403
Zm00001eb212930	chr5	4505931	4510166	-	K16189 phytochrome-interacting factor 4 | (RefSeq) uncharacterized protein LOC100281419 (A)	ko04075: Plant hormone signal transduction	GO:0005634,nucleus; GO:0003700,DNA-binding transcription factor activity; GO:0000981,DNA-binding transcription factor activity, RNA polymerase II-specific; GO:0046983,protein dimerization activity; GO:0000978,RNA polymerase II cis-regulatory region sequence-specific DNA binding; GO:0009567,double fertilization forming a zygote and endosperm; GO:0031347,regulation of defense response; GO:0010468,r…	PF00010.29:Helix-loop-helix DNA-binding domain	bHLH	10.4732	22.5316	4.86393	8.87907	12.9592	13.4635	5.95237	10.0448
Zm00001eb215610	chr5	9625240	9629237	+	K16189 phytochrome-interacting factor 4 | (RefSeq) uncharacterized protein LOC100281419 (A)	ko04075: Plant hormone signal transduction	GO:0005634,nucleus; GO:0003700,DNA-binding transcription factor activity; GO:0046983,protein dimerization activity; GO:0000976,transcription cis-regulatory region binding; GO:0040008,regulation of growth; GO:0006355,regulation of DNA-templated transcription; GO:0003674,molecular_function; GO:0140110,transcription regulator activity; GO:0005488,binding; GO:0005515,protein binding; GO:0001067,trans…	PF00010.29:Helix-loop-helix DNA-binding domain	bHLH	2.9984	3.00887	2.57127	1.26337	3.2143	2.5296	2.14647	0.969633
Zm00001eb374120	chr9	12903174	12908621	+	K16189 phytochrome-interacting factor 4 | (RefSeq) uncharacterized protein LOC100281419 (A)	ko04075: Plant hormone signal transduction	GO:0005634,nucleus; GO:0003700,DNA-binding transcription factor activity; GO:0000981,DNA-binding transcription factor activity, RNA polymerase II-specific; GO:0046983,protein dimerization activity; GO:0000978,RNA polymerase II cis-regulatory region sequence-specific DNA binding; GO:0000976,transcription cis-regulatory region binding; GO:0006357,regulation of transcription by RNA polymerase II; GO…	PF00010.29:Helix-loop-helix DNA-binding domain	bHLH	7.46813	8.1909	3.12847	5.541	5.3449	10.0178	3.1166	5.89177
novel.1766	chr10	129159263	129161886	-	K16189 phytochrome-interacting factor 4 | (RefSeq) uncharacterized protein LOC100281419 (A)	ko04075: Plant hormone signal transduction	GO:0005634,nucleus; GO:0003700,DNA-binding transcription factor activity; GO:0000981,DNA-binding transcription factor activity, RNA polymerase II-specific; GO:0046983,protein dimerization activity; GO:0000978,RNA polymerase II cis-regulatory region sequence-specific DNA binding; GO:0000976,transcription cis-regulatory region binding; GO:0010119,regulation of stomatal movement; GO:0006357,regulati…	PF00010.29:Helix-loop-helix DNA-binding domain	bHLH	5.5329	39.3352	0.329167	1.66757	9.85367	39.5712	0.9475	3.19667
Zm00001eb031560	chr1	176943808	176946543	+	K16189 phytochrome-interacting factor 4 | (RefSeq) uncharacterized protein LOC100281419 (A)	ko04075: Plant hormone signal transduction	GO:0005634,nucleus; GO:0003677,DNA binding; GO:0046983,protein dimerization activity; GO:0080006,internode patterning; GO:0090229,negative regulation of red or far-red light signaling pathway; GO:0045893,positive regulation of DNA-templated transcription; GO:0006355,regulation of DNA-templated transcription; GO:0003674,molecular_function; GO:0003676,nucleic acid binding; GO:0005488,binding; GO:00…	PF00010.29:Helix-loop-helix DNA-binding domain	bHLH	0.0414333	0.0451	0.856733	1.03747	0.00723333	0.0356	1.49573	2.79787
Zm00001eb055990	chr1	278579827	278583543	-	K16189 phytochrome-interacting factor 4 | (RefSeq) uncharacterized protein LOC100281419 (A)	ko04075: Plant hormone signal transduction	GO:0005634,nucleus; GO:0003700,DNA-binding transcription factor activity; GO:0046983,protein dimerization activity; GO:0000976,transcription cis-regulatory region binding; GO:0040008,regulation of growth; GO:0006355,regulation of DNA-templated transcription; GO:0009637,response to blue light; GO:0003674,molecular_function; GO:0140110,transcription regulator activity; GO:0005488,binding; GO:000551…	PF00010.29:Helix-loop-helix DNA-binding domain	bHLH	4.8085	3.54737	2.3536	1.30147	1.8293	4.40013	1.69683	0.5615
Zm00001eb059460	chr1	290408132	290412723	-	K16189 phytochrome-interacting factor 4 | (RefSeq) transcription factor PHYTOCHROME INTERACTING FACTOR-LIKE 13 isoform X1 (A)	ko04075: Plant hormone signal transduction	GO:0005634,nucleus; GO:0003677,DNA binding; GO:0046983,protein dimerization activity; GO:0080006,internode patterning; GO:0090229,negative regulation of red or far-red light signaling pathway; GO:0045893,positive regulation of DNA-templated transcription; GO:0006355,regulation of DNA-templated transcription; GO:0003674,molecular_function; GO:0003676,nucleic acid binding; GO:0005488,binding; GO:00…	PF00010.29:Helix-loop-helix DNA-binding domain	bHLH	0.388833	0.4879	7.17743	10.3101	0.4422	0.587367	11.7463	22.4706
Zm00001eb099390	chr2	185104377	185107404	-	K16189 phytochrome-interacting factor 4 | (RefSeq) uncharacterized protein LOC100281419 (A)	ko04075: Plant hormone signal transduction	GO:0005634,nucleus; GO:0003677,DNA binding; GO:0003700,DNA-binding transcription factor activity; GO:0046983,protein dimerization activity; GO:0006355,regulation of DNA-templated transcription; GO:0003674,molecular_function; GO:0003676,nucleic acid binding; GO:0005488,binding; GO:0097159,organic cyclic compound binding; GO:1901363,heterocyclic compound binding; GO:0140110,transcription regulator …	PF00010.29:Helix-loop-helix DNA-binding domain	bHLH	0.883667	1.48113	1.85557	0.977433	1.6675	1.10237	1.19477	0.704767
Zm00001eb100380	chr2	190089266	190090358	-	K16189 phytochrome-interacting factor 4 | (RefSeq) uncharacterized protein LOC100281419 (A)	ko04075: Plant hormone signal transduction	GO:0005634,nucleus; GO:0003700,DNA-binding transcription factor activity; GO:0046983,protein dimerization activity; GO:0043565,sequence-specific DNA binding; GO:0048462,carpel formation; GO:0048467,gynoecium development; GO:0045893,positive regulation of DNA-templated transcription; GO:2000012,regulation of auxin polar transport; GO:0010468,regulation of gene expression; GO:0006355,regulation of …	PF00010.29:Helix-loop-helix DNA-binding domain	bHLH	23.1201	26.0696	1.028	3.87523	18.7207	5.80097	0.71	10.8352
Zm00001eb101880	chr2	194921921	194925372	+	K16189 phytochrome-interacting factor 4 | (RefSeq) uncharacterized protein LOC100281419 (A)	ko04075: Plant hormone signal transduction	GO:0005634,nucleus; GO:0000987,cis-regulatory region sequence-specific DNA binding; GO:0003700,DNA-binding transcription factor activity; GO:0000981,DNA-binding transcription factor activity, RNA polymerase II-specific; GO:0046983,protein dimerization activity; GO:0000978,RNA polymerase II cis-regulatory region sequence-specific DNA binding; GO:0048573,photoperiodism, flowering; GO:0010468,regula…	PF00010.29:Helix-loop-helix DNA-binding domain	bHLH	8.6396	19.0493	6.2719	11.2642	17.8815	8.6638	3.9771	5.4206
Zm00001eb102580	chr2	198727761	198731081	-	K16189 phytochrome-interacting factor 4 | (RefSeq) uncharacterized protein LOC100281419 (A)	ko04075: Plant hormone signal transduction	GO:0005634,nucleus; GO:0003677,DNA binding; GO:0003700,DNA-binding transcription factor activity; GO:0046983,protein dimerization activity; GO:0071368,cellular response to cytokinin stimulus; GO:0042127,regulation of cell population proliferation; GO:0009739,response to gibberellin; GO:0003674,molecular_function; GO:0003676,nucleic acid binding; GO:0005488,binding; GO:0097159,organic cyclic compo…	PF00010.29:Helix-loop-helix DNA-binding domain	bHLH	0.0931667	1.01317	7.99097	9.08713	0.0849333	0.215167	5.47817	3.9308
Zm00001eb213550	chr5	5409568	5412367	-	K16189 phytochrome-interacting factor 4 | (RefSeq) transcription factor PHYTOCHROME INTERACTING FACTOR-LIKE 13 (A)	ko04075: Plant hormone signal transduction	GO:0005634,nucleus; GO:0003677,DNA binding; GO:0046983,protein dimerization activity; GO:0080006,internode patterning; GO:0090229,negative regulation of red or far-red light signaling pathway; GO:0045893,positive regulation of DNA-templated transcription; GO:0006355,regulation of DNA-templated transcription; GO:0003674,molecular_function; GO:0003676,nucleic acid binding; GO:0005488,binding; GO:00…	--	bHLH	3.43953	1.3415	0.982667	5.28297	1.89153	3.28553	2.02863	5.99193
Zm00001eb244380	chr5	178269560	178273390	-	K16189 phytochrome-interacting factor 4 | (RefSeq) uncharacterized protein LOC100281419 (A)	ko04075: Plant hormone signal transduction	GO:0005634,nucleus; GO:0003677,DNA binding; GO:0046983,protein dimerization activity; GO:0003674,molecular_function; GO:0003676,nucleic acid binding; GO:0005488,binding; GO:0097159,organic cyclic compound binding; GO:1901363,heterocyclic compound binding; GO:0005515,protein binding; GO:0005575,cellular_component; GO:0005622,intracellular anatomical structure; GO:0043226,organelle; GO:0043227,memb…	PF00010.29:Helix-loop-helix DNA-binding domain	bHLH	1.2122	1.36067	0.2525	0.6548	7.4977	4.56533	3.7438	6.8621
Zm00001eb253350	chr5	212575059	212580709	-	K16189 phytochrome-interacting factor 4 | (RefSeq) transcription factor PHYTOCHROME INTERACTING FACTOR-LIKE 13 isoform X1 (A)	ko04075: Plant hormone signal transduction	GO:0009507,chloroplast; GO:0009706,chloroplast inner membrane; GO:0009535,chloroplast thylakoid membrane; GO:0016021,integral component of membrane; GO:0009579,thylakoid; GO:0015031,protein transport; GO:0006810,transport; GO:0008104,protein localization; GO:0008150,biological_process; GO:0009987,cellular process; GO:0033036,macromolecule localization; GO:0045184,establishment of protein localiza…	PF00010.29:Helix-loop-helix DNA-binding domain	bHLH	10.5437	4.80707	14.2812	10.9875	6.4142	10.2869	18.3413	16.3142
Zm00001eb275820	chr6	108533355	108541211	+	K16189 phytochrome-interacting factor 4 | (RefSeq) uncharacterized protein LOC100281419 (A)	ko04075: Plant hormone signal transduction	GO:0005634,nucleus; GO:0003677,DNA binding; GO:0003700,DNA-binding transcription factor activity; GO:0046983,protein dimerization activity; GO:0006355,regulation of DNA-templated transcription; GO:0003674,molecular_function; GO:0003676,nucleic acid binding; GO:0005488,binding; GO:0097159,organic cyclic compound binding; GO:1901363,heterocyclic compound binding; GO:0140110,transcription regulator …	PF00010.29:Helix-loop-helix DNA-binding domain	bHLH	1.63207	0.611367	19.646	11.8713	0.512033	1.7541	17.4793	6.87597
Zm00001eb312850	chr7	120009590	120012259	-	K16189 phytochrome-interacting factor 4 | (RefSeq) uncharacterized protein LOC100281419 (A)	ko04075: Plant hormone signal transduction	GO:0005634,nucleus; GO:0003677,DNA binding; GO:0046983,protein dimerization activity; GO:0003674,molecular_function; GO:0003676,nucleic acid binding; GO:0005488,binding; GO:0097159,organic cyclic compound binding; GO:1901363,heterocyclic compound binding; GO:0005515,protein binding; GO:0005575,cellular_component; GO:0005622,intracellular anatomical structure; GO:0043226,organelle; GO:0043227,memb…	PF00010.29:Helix-loop-helix DNA-binding domain	bHLH	0.651867	2.00803	0.261733	0.4243	0.6472	0.671967	0.3898	0.288033
Zm00001eb314810	chr7	130842160	130844145	+	K16189 phytochrome-interacting factor 4 | (RefSeq) uncharacterized protein LOC100281419 (A)	ko04075: Plant hormone signal transduction	GO:0005634,nucleus; GO:0003700,DNA-binding transcription factor activity; GO:0046983,protein dimerization activity; GO:0043565,sequence-specific DNA binding; GO:0048462,carpel formation; GO:0048467,gynoecium development; GO:0045893,positive regulation of DNA-templated transcription; GO:2000012,regulation of auxin polar transport; GO:0010468,regulation of gene expression; GO:0006355,regulation of …	PF00010.29:Helix-loop-helix DNA-binding domain	bHLH	9.96163	8.55027	0.376567	1.27897	10.4765	3.60557	0.476533	2.8428
Zm00001eb431080	chr10	144948727	144950792	+	K16189 phytochrome-interacting factor 4 | (RefSeq) uncharacterized protein LOC100281419 (A)	ko04075: Plant hormone signal transduction	GO:0005634,nucleus; GO:0003677,DNA binding; GO:0003700,DNA-binding transcription factor activity; GO:0042802,identical protein binding; GO:0010313,phytochrome binding; GO:0046983,protein dimerization activity; GO:0015995,chlorophyll biosynthetic process; GO:0009740,gibberellic acid mediated signaling pathway; GO:0009686,gibberellin biosynthetic process; GO:0006783,heme biosynthetic process; GO:00…	PF00010.29:Helix-loop-helix DNA-binding domain	bHLH	3.35033	4.85383	7.43243	1.42787	3.04927	1.58697	5.5394	0.6018
Zm00001eb011370	chr1	36861259	36863671	+	K16189 phytochrome-interacting factor 4 | (RefSeq) uncharacterized protein LOC100281419 (A)	ko04075: Plant hormone signal transduction	GO:0005634,nucleus; GO:0003677,DNA binding; GO:0003700,DNA-binding transcription factor activity; GO:0046983,protein dimerization activity; GO:0006355,regulation of DNA-templated transcription; GO:0003674,molecular_function; GO:0003676,nucleic acid binding; GO:0005488,binding; GO:0097159,organic cyclic compound binding; GO:1901363,heterocyclic compound binding; GO:0140110,transcription regulator …	PF00010.29:Helix-loop-helix DNA-binding domain	bHLH	1.7039	1.8956	1.19103	1.14947	1.7093	1.80323	0.689067	0.449733
Zm00001eb169340	chr4	18921788	18924432	+	K16189 phytochrome-interacting factor 4 | (RefSeq) uncharacterized protein LOC100281419 (A)	ko04075: Plant hormone signal transduction	GO:0005634,nucleus; GO:0003700,DNA-binding transcription factor activity; GO:0046983,protein dimerization activity; GO:0000976,transcription cis-regulatory region binding; GO:0006355,regulation of DNA-templated transcription; GO:0003674,molecular_function; GO:0140110,transcription regulator activity; GO:0005488,binding; GO:0005515,protein binding; GO:0001067,transcription regulatory region nuclei…	PF00010.29:Helix-loop-helix DNA-binding domain	bHLH	18.1686	22.6174	1.50057	2.96307	32.9946	18.0607	1.66057	2.39323
Zm00001eb192430	chr4	179080419	179084231	-	K16189 phytochrome-interacting factor 4 | (RefSeq) uncharacterized protein LOC100281419 (A)	ko04075: Plant hormone signal transduction	GO:0005634,nucleus; GO:0003677,DNA binding; GO:0046983,protein dimerization activity; GO:0003674,molecular_function; GO:0003676,nucleic acid binding; GO:0005488,binding; GO:0097159,organic cyclic compound binding; GO:1901363,heterocyclic compound binding; GO:0005515,protein binding; GO:0005575,cellular_component; GO:0005622,intracellular anatomical structure; GO:0043226,organelle; GO:0043227,memb…	PF00010.29:Helix-loop-helix DNA-binding domain	bHLH	2.39253	2.56713	2.0062	2.38363	4.3351	2.0412	1.60673	2.53757
Zm00001eb252100	chr5	209021978	209024563	-	K16189 phytochrome-interacting factor 4 | (RefSeq) uncharacterized protein LOC100281419 (A)	ko04075: Plant hormone signal transduction	GO:0005634,nucleus; GO:0003677,DNA binding; GO:0003700,DNA-binding transcription factor activity; GO:0046983,protein dimerization activity; GO:0009908,flower development; GO:0045824,negative regulation of innate immune response; GO:0009911,positive regulation of flower development; GO:0009637,response to blue light; GO:0006351,DNA-templated transcription; GO:0003674,molecular_function; GO:0003676…	PF00010.29:Helix-loop-helix DNA-binding domain	bHLH	10.8913	14.3501	10.7363	11.6326	8.89377	7.11203	8.00513	8.09917
Zm00001eb294390	chr6	173369944	173372820	+	K16189 phytochrome-interacting factor 4 | (RefSeq) uncharacterized protein LOC100281419 (A)	ko04075: Plant hormone signal transduction	GO:0005634,nucleus; GO:0003700,DNA-binding transcription factor activity; GO:0046983,protein dimerization activity; GO:0048586,regulation of long-day photoperiodism, flowering; GO:0048587,regulation of short-day photoperiodism, flowering; GO:0006355,regulation of DNA-templated transcription; GO:0003674,molecular_function; GO:0140110,transcription regulator activity; GO:0005488,binding; GO:0005515…	PF00010.29:Helix-loop-helix DNA-binding domain	--	0.747933	0.992033	40.4027	60.5237	3.88653	0.978233	34.2722	38.3226
Zm00001eb318020	chr7	143698761	143701295	-	K16189 phytochrome-interacting factor 4 | (RefSeq) transcription factor PHYTOCHROME INTERACTING FACTOR-LIKE 13 isoform X1 (A)	ko04075: Plant hormone signal transduction	GO:0005634,nucleus; GO:0003677,DNA binding; GO:0003700,DNA-binding transcription factor activity; GO:0046983,protein dimerization activity; GO:0071368,cellular response to cytokinin stimulus; GO:0042127,regulation of cell population proliferation; GO:0009739,response to gibberellin; GO:0003674,molecular_function; GO:0003676,nucleic acid binding; GO:0005488,binding; GO:0097159,organic cyclic compo…	PF00010.29:Helix-loop-helix DNA-binding domain	--	0.478467	0.7451	24.6564	26.6697	1.26103	0.927533	19.766	12.844
Zm00001eb356930	chr8	141905810	141908172	-	K16189 phytochrome-interacting factor 4 | (RefSeq) uncharacterized protein LOC100281419 (A)	ko04075: Plant hormone signal transduction	GO:0005634,nucleus; GO:0003700,DNA-binding transcription factor activity; GO:0046983,protein dimerization activity; GO:0048586,regulation of long-day photoperiodism, flowering; GO:0048587,regulation of short-day photoperiodism, flowering; GO:0006355,regulation of DNA-templated transcription; GO:0003674,molecular_function; GO:0140110,transcription regulator activity; GO:0005488,binding; GO:0005515…	PF00010.29:Helix-loop-helix DNA-binding domain	bHLH	0.675133	0.8681	2.5503	5.30543	1.3829	0.7077	2.82517	3.85677
Zm00001eb398190	chr9	147538796	147541471	-	K16189 phytochrome-interacting factor 4 | (RefSeq) uncharacterized protein LOC100281419 (A)	ko04075: Plant hormone signal transduction	GO:0005634,nucleus; GO:0003677,DNA binding; GO:0003700,DNA-binding transcription factor activity; GO:0046983,protein dimerization activity; GO:0006355,regulation of DNA-templated transcription; GO:0003674,molecular_function; GO:0003676,nucleic acid binding; GO:0005488,binding; GO:0097159,organic cyclic compound binding; GO:1901363,heterocyclic compound binding; GO:0140110,transcription regulator …	PF00010.29:Helix-loop-helix DNA-binding domain	bHLH	3.0105	5.1759	2.17247	1.83723	3.607	2.2642	1.39003	0.9511
Zm00001eb399390	chr9	151029946	151032979	-	K16189 phytochrome-interacting factor 4 | (RefSeq) uncharacterized protein LOC100281419 (A)	ko04075: Plant hormone signal transduction	GO:0005634,nucleus; GO:0003700,DNA-binding transcription factor activity; GO:0046983,protein dimerization activity; GO:0000976,transcription cis-regulatory region binding; GO:0040008,regulation of growth; GO:0006355,regulation of DNA-templated transcription; GO:0009637,response to blue light; GO:0003674,molecular_function; GO:0140110,transcription regulator activity; GO:0005488,binding; GO:000551…	PF00010.29:Helix-loop-helix DNA-binding domain	bHLH	0.120367	0.131833	0.761933	0.692567	0.435	1.2007	2.07247	1.9733

## Sheet: S7
Table S7. Gene information for the qRT-PCR genes.
ID	Gene information	chr	start	end	strand	gene_name	gene_description	KEGG	KEGG pathway	NR	Swissprot	Tremble	KOG	GO	Pfam	TF-Family	TF-Category	TF-Classification
Zm00001eb063530	Cell number regulator	chr1	302591253	302592214	-	Zm00001eb063530	--	--	--	RecName: Full=Cell number regulator 7; AltName: Full=ZmCNR07 [Zea mays]	CNR7_MAIZE RecName: Full=Cell number regulator 7; AltName: Full=ZmCNR07;	A0A1R3MRF8_MAIZE SubName: Full=Cell number regulator 7 {ECO:0000313|EMBL:ONM11133.1};	--	GO:0016021,integral component of membrane; GO:0005575,cellular_component; GO:0016020,membrane; GO:0031224,intrinsic component of membrane; GO:0110165,cellular anatomical entity	PF04749.20:PLAC8 family	--	--	--
Zm00001eb072870	Circadian rhythm gene	chr2	15375890	15379170	-	Zm00001eb072870	--	K12133 MYB-related transcription factor LHY | (RefSeq) LHY protein (A)	ko04712: Circadian rhythm - plant	unknown [Zea mays]	RVE1_ARATH RecName: Full=Protein REVEILLE 1;	C0HI52_MAIZE SubName: Full=MYB-related transcription factor {ECO:0000313|EMBL:AIB05140.1}; SubName: Full=Protein REVEILLE 1 {ECO:0000313|EMBL:ONM14647.1};	Zuotin and related molecular chaperones (DnaJ superfamily), contains DNA-binding domains	GO:0005634,nucleus; GO:0003677,DNA binding; GO:0003700,DNA-binding transcription factor activity; GO:0009734,auxin-activated signaling pathway; GO:0007623,circadian rhythm; GO:0010600,regulation of auxin biosynthetic process; GO:0006355,regulation of DNA-templated transcription; GO:0003674,molecular_function; GO:0003676,nucleic acid binding; GO:0005488,binding; GO:0097159,organic cyclic compound …	--	MYB-related	TF	MYB->MYB-related
Zm00001eb116160	Wall-associated gene	chr2	237933529	237941319	-	Zm00001eb116160	--	K13430 serine/threonine-protein kinase PBS1 [EC:2.7.11.1] | (RefSeq) uncharacterized protein LOC100283091 (A)	ko04626: Plant-pathogen interaction	Wall-associated receptor kinase 2 precursor [Zea mays]	WAK2_ARATH RecName: Full=Wall-associated receptor kinase 2; EC=2.7.11.-; Flags: Precursor;	A0A804MW48_MAIZE SubName: Full=Uncharacterized protein {ECO:0000313|EnsemblPlants:Zm00001eb116160_P001};	--	GO:0016021,integral component of membrane; GO:0005634,nucleus; GO:0005886,plasma membrane; GO:0005524,ATP binding; GO:0005509,calcium ion binding; GO:0030247,polysaccharide binding; GO:0106310,protein serine kinase activity; GO:0004674,protein serine/threonine kinase activity; GO:0007166,cell surface receptor signaling pathway; GO:0009992,cellular water homeostasis; GO:0009311,oligosaccharide met…	PF07714.20:Protein tyrosine and serine/threonine kinase	--	--	--
Zm00001eb122410	Plant hormone signal transduction pathway gene	chr3	10062219	10065595	+	Zm00001eb122410	--	K14484 auxin-responsive protein IAA | (RefSeq) uncharacterized protein LOC100193444 (A)	ko04075: Plant hormone signal transduction	Auxin-responsive protein IAA1 [Zea mays]	IAA1_ORYSJ RecName: Full=Auxin-responsive protein IAA1; AltName: Full=Indoleacetic acid-induced protein 1;	A0A804MZ19_MAIZE RecName: Full=Auxin-responsive protein {ECO:0000256|RuleBase:RU004549};	--	GO:0005634,nucleus; GO:0009734,auxin-activated signaling pathway; GO:0006355,regulation of DNA-templated transcription; GO:0009733,response to auxin; GO:0007154,cell communication; GO:0007165,signal transduction; GO:0008150,biological_process; GO:0009719,response to endogenous stimulus; GO:0009725,response to hormone; GO:0009755,hormone-mediated signaling pathway; GO:0009987,cellular process; GO:…	PF02309.19:AUX/IAA family	AUX/IAA	TR	AUX/IAA
Zm00001eb259650	Plant hormone signal transduction pathway gene	chr5	225957320	225958472	+	Zm00001eb259650	--	K14432 ABA responsive element binding factor | (RefSeq) uncharacterized protein LOC100283911 (A)	ko04075: Plant hormone signal transduction	BZIP transcription factor [Zea mays]	FD_ARATH RecName: Full=Protein FD {ECO:0000303|PubMed:16099980}; AltName: Full=bZIP transcription factor 14 {ECO:0000303|PubMed:11906833}; Short=AtbZIP14 {ECO:0000303|PubMed:11906833};	A0A1D6HQE4_MAIZE SubName: Full=BZIP transcription factor {ECO:0000313|EMBL:AQK76492.1};	--	GO:0005634,nucleus; GO:0003677,DNA binding; GO:0003700,DNA-binding transcription factor activity; GO:0043621,protein self-association; GO:0009648,photoperiodism; GO:0009911,positive regulation of flower development; GO:0045893,positive regulation of DNA-templated transcription; GO:0009909,regulation of flower development; GO:2000028,regulation of photoperiodism, flowering; GO:0006355,regulation o…	PF00170.24:bZIP transcription factor	bZIP	TF	bZIP
Zm00001eb405030	Plant hormone signal transduction pathway gene	chr10	1253129	1256005	-	Zm00001eb405030	--	K14492 two-component response regulator ARR-A family | (RefSeq) uncharacterized protein LOC541632 (A)	ko04075: Plant hormone signal transduction	unknown [Zea mays]	ORR10_ORYSI RecName: Full=Two-component response regulator ORR10 {ECO:0000305}; AltName: Full=Type A response regulator 10 {ECO:0000303|PubMed:16472405}; Short=OsRR10 {ECO:0000303|PubMed:16472405};	A0A804UKS2_MAIZE RecName: Full=Response regulatory domain-containing protein {ECO:0000259|PROSITE:PS50110};	GATA-4/5/6 transcription factors	GO:0005634,nucleus; GO:0009736,cytokinin-activated signaling pathway; GO:0000160,phosphorelay signal transduction system; GO:0007154,cell communication; GO:0007165,signal transduction; GO:0008150,biological_process; GO:0009719,response to endogenous stimulus; GO:0009725,response to hormone; GO:0009735,response to cytokinin; GO:0009755,hormone-mediated signaling pathway; GO:0009987,cellular proces…	PF00072.27:Response regulator receiver domain	Others	TR	Others

## Sheet: S8
Table S8. The TF binding motif of tht 24 TFs.
motif_id	motif_TF	gene_promoter	start	stop	strand	score	p.value	q.value	matched_sequence	5-core-TF
MP00374	Zm00001eb307550	Zm00001eb127820	2	29	-	28.8939	1.25e-17	5.98e-11	CCGCCGCCGCCGCCGCCGCCGCCGCCGC	#N/A
MP00374	Zm00001eb307550	Zm00001eb119440	1557	1584	+	28.8939	1.25e-17	5.98e-11	ccgccgccgccgccgccgccgccgccgc	#N/A
MP00374	Zm00001eb307550	Zm00001eb117280	2140	2167	-	28.8939	1.25e-17	5.98e-11	CCGCCGCCGCCGCCGCCGCCGCCGCCGC	#N/A
MP00374	Zm00001eb307550	Zm00001eb343950	2717	2744	-	28.8939	1.25e-17	5.98e-11	CCGCCGCCGCCGCCGCCGCCGCCGCCGC	#N/A
MP00374	Zm00001eb307550	Zm00001eb254350	2508	2535	-	28.5152	1.04e-16	3.31e-10	CCTCCGCCGCCGCCGCCGCCGCCGCCGC	#N/A
MP00374	Zm00001eb307550	Zm00001eb177260	2316	2343	-	28.3636	2.15e-16	6.42e-10	CCGCCGCCGCCGCCGCCGCCGCCGTCGC	#N/A
MP00374	Zm00001eb307550	Zm00001eb227470	2371	2398	+	28.2727	3.33e-16	8.21e-10	CCGCCGCCGCCGCCGCTGCCGCCGCCGC	#N/A
MP00374	Zm00001eb307550	Zm00001eb408260	2250	2277	-	28.2576	3.6e-16	8.21e-10	CCGCCGTCGCCGCCGCCGCCGCCGCCGC	#N/A
MP00374	Zm00001eb307550	Zm00001eb052950	2162	2189	+	28.0303	1e-15	2.08e-09	CCGCCGCCGCCGCCGCCGTCGCCGCCGC	#N/A
MP00374	Zm00001eb307550	Zm00001eb136370	2727	2754	-	27.7576	2.98e-15	4.33e-09	CCGCCGCCGCCGCCGCCGCCGCCGTCAC	#N/A
MP00374	Zm00001eb307550	Zm00001eb129970	1199	1226	-	27.6818	4.02e-15	5.5e-09	CCGCCGCCGCCGCCGCCGCCGCCGTCGT	#N/A
MP00374	Zm00001eb307550	Zm00001eb397520	2258	2285	-	27.6364	4.81e-15	6.39e-09	CTGCCACCGCCGCCGCCGCCGCCGCCGT	#N/A
MP00374	Zm00001eb307550	Zm00001eb255370	2491	2518	-	27.6061	5.45e-15	6.86e-09	CCGCCGCCGCCGCCGCCGCCTCCGCCTC	#N/A
MP00374	Zm00001eb307550	Zm00001eb272400	2607	2634	-	27.5909	5.77e-15	7.08e-09	CCTCCACCGCCGCCGCCGCCGCCGCCGG	#N/A
MP00374	Zm00001eb307550	Zm00001eb073110	712	739	-	27.2879	1.73e-14	1.69e-08	CCGCCGCCGCCGCCACCGTCGCCGTCGC	#N/A
MP00456	Zm00001eb338940	Zm00001eb127820	3	23	-	31.3429	2.59e-14	1.67e-08	CCGCCGCCGCCGCCGCCGCCG	#N/A
MP00456	Zm00001eb338940	Zm00001eb129970	1203	1223	-	31.3429	2.59e-14	1.67e-08	CCGCCGCCGCCGCCGCCGCCG	#N/A
MP00456	Zm00001eb338940	Zm00001eb119440	1557	1577	+	31.3429	2.59e-14	1.67e-08	ccgccgccgccgccgccgccg	#N/A
MP00456	Zm00001eb338940	Zm00001eb265850	1568	1588	+	31.3429	2.59e-14	1.67e-08	ccgccgccgccgccgccgccg	#N/A
MP00456	Zm00001eb338940	Zm00001eb068710	2150	2170	+	31.3429	2.59e-14	1.67e-08	CCGCCGCCGCCGCCGCCGCCG	#N/A
MP00456	Zm00001eb338940	Zm00001eb052950	2159	2179	+	31.3429	2.59e-14	1.67e-08	CCGCCGCCGCCGCCGCCGCCG	#N/A
MP00456	Zm00001eb338940	Zm00001eb117280	2141	2161	-	31.3429	2.59e-14	1.67e-08	CCGCCGCCGCCGCCGCCGCCG	#N/A
MP00456	Zm00001eb338940	Zm00001eb056310	2150	2170	-	31.3429	2.59e-14	1.67e-08	CCGCCGCCGCCGCCGCCGCCG	#N/A
MP00456	Zm00001eb338940	Zm00001eb021550	2227	2247	+	31.3429	2.59e-14	1.67e-08	CCGCCGCCGCCGCCGCCGCCG	#N/A
MP00456	Zm00001eb338940	Zm00001eb409470	2249	2269	-	31.3429	2.59e-14	1.67e-08	CCGCCGCCGCCGCCGCCGCCG	#N/A
MP00456	Zm00001eb338940	Zm00001eb397520	2259	2279	-	31.3429	2.59e-14	1.67e-08	CCGCCGCCGCCGCCGCCGCCG	#N/A
MP00456	Zm00001eb338940	Zm00001eb208390	2259	2279	-	31.3429	2.59e-14	1.67e-08	CCGCCGCCGCCGCCGCCGCCG	#N/A
MP00456	Zm00001eb338940	Zm00001eb177260	2320	2340	-	31.3429	2.59e-14	1.67e-08	CCGCCGCCGCCGCCGCCGCCG	#N/A
MP00456	Zm00001eb338940	Zm00001eb364620	2463	2483	-	31.3429	2.59e-14	1.67e-08	CCGCCGCCGCCGCCGCCGCCG	#N/A
MP00456	Zm00001eb338940	Zm00001eb060060	2473	2493	-	31.3429	2.59e-14	1.67e-08	CCGCCGCCGCCGCCGCCGCCG	#N/A
MP00456	Zm00001eb338940	Zm00001eb254350	2509	2529	-	31.3429	2.59e-14	1.67e-08	CCGCCGCCGCCGCCGCCGCCG	#N/A
MP00456	Zm00001eb338940	Zm00001eb272400	2608	2628	-	31.3429	2.59e-14	1.67e-08	CCGCCGCCGCCGCCGCCGCCG	#N/A
MP00456	Zm00001eb338940	Zm00001eb128300	2696	2716	+	31.3429	2.59e-14	1.67e-08	CCGCCGCCGCCGCCGCCGCCG	#N/A
MP00456	Zm00001eb338940	Zm00001eb343950	2715	2735	-	31.3429	2.59e-14	1.67e-08	CCGCCGCCGCCGCCGCCGCCG	#N/A
MP00456	Zm00001eb338940	Zm00001eb136370	2731	2751	-	31.3429	2.59e-14	1.67e-08	CCGCCGCCGCCGCCGCCGCCG	#N/A
MP00456	Zm00001eb338940	Zm00001eb212710	2858	2878	+	31.3429	2.59e-14	1.67e-08	CCGCCGCCGCCGCCGCCGCCG	#N/A
MP00456	Zm00001eb338940	Zm00001eb335390	3060	3080	-	31.3429	2.59e-14	1.67e-08	CCGCCGCCGCCGCCGCCGCCG	#N/A
MP00456	Zm00001eb338940	Zm00001eb125950	3096	3116	+	31.3429	2.59e-14	1.67e-08	CCGCCGCCGCCGCCGCCGCCG	#N/A
MP00456	Zm00001eb338940	Zm00001eb323400	3252	3272	-	31.3429	2.59e-14	1.67e-08	CCGCCGCCGCCGCCGCCGCCG	#N/A
MP00456	Zm00001eb338940	Zm00001eb005110	3709	3729	-	31.3429	2.59e-14	1.67e-08	CCGCCGCCGCCGCCGCCGCCG	#N/A
MP00456	Zm00001eb338940	Zm00001eb292920	4536	4556	+	31.3429	2.59e-14	1.67e-08	CCGCCGCCGCCGCCGCCGCCG	#N/A
MP00456	Zm00001eb338940	Zm00001eb208950	4599	4619	+	31.3429	2.59e-14	1.67e-08	CCGCCGCCGCCGCCGCCGCCG	#N/A
MP00456	Zm00001eb338940	Zm00001eb314240	5655	5675	-	31.3429	2.59e-14	1.67e-08	CCGCCGCCGCCGCCGCCGCCG	#N/A
MP00456	Zm00001eb338940	Zm00001eb103540	6201	6221	+	31.3429	2.59e-14	1.67e-08	CCGCCGCCGCCGCCGCCGCCG	#N/A
MP00456	Zm00001eb338940	Zm00001eb113900	9935	9955	-	31.3429	2.59e-14	1.67e-08	CCGCCGCCGCCGCCGCCGCCG	#N/A
MP00581	Zm00001eb117380	Zm00001eb409470	2250	2270	-	31.2576	3.16e-14	9.14e-08	TCCGCCGCCGCCGCCGCCGCC	#N/A
MP00581	Zm00001eb117380	Zm00001eb254350	2513	2533	-	31.2576	3.16e-14	9.14e-08	TCCGCCGCCGCCGCCGCCGCC	#N/A
MP00374	Zm00001eb307550	Zm00001eb067910	2516	2543	-	27.0152	4.44e-14	4.08e-08	CCGCATCCGCCGCCGCCGCAGCCGCCAC	#N/A
MP00374	Zm00001eb307550	Zm00001eb366760	2283	2310	+	26.9848	4.91e-14	4.12e-08	CCGCCGCCGCCGCCACCGCCACCACCAC	#N/A
MP00374	Zm00001eb307550	Zm00001eb208950	4599	4626	+	26.9848	4.91e-14	4.12e-08	CCGCCGCCGCCGCCGCCGCCGCGCCCGC	#N/A
MP00456	Zm00001eb338940	Zm00001eb139980	2018	2038	+	31.3143	5.75e-14	3.31e-08	CCTCCGCCGCCGCCGCCGCCG	#N/A
MP00456	Zm00001eb338940	Zm00001eb097800	2252	2272	+	31.3143	5.75e-14	3.31e-08	CCTCCGCCGCCGCCGCCGCCG	#N/A
MP00456	Zm00001eb338940	Zm00001eb159980	2322	2342	-	31.3143	5.75e-14	3.31e-08	CCTCCGCCGCCGCCGCCGCCG	#N/A
MP00374	Zm00001eb307550	Zm00001eb060060	2475	2502	-	26.8636	7.31e-14	5.92e-08	GCCCCTTCGCCGCCGCCGCCGCCGCCGC	#N/A
MP00374	Zm00001eb307550	Zm00001eb314240	5654	5681	-	26.8333	8.05e-14	6.13e-08	CTGGCGCCGCCGCCGCCGCCGCCGCCGC	#N/A
MP00374	Zm00001eb307550	Zm00001eb103540	6201	6228	+	26.8333	8.05e-14	6.13e-08	CCGCCGCCGCCGCCGCCGCCGCCGCGCC	#N/A
MP00374	Zm00001eb307550	Zm00001eb068710	2147	2174	+	26.8182	8.46e-14	6.13e-08	ACGCCGCCGCCGCCGCCGCCGCCGCCCC	#N/A
MP00374	Zm00001eb307550	Zm00001eb409470	2248	2275	-	26.7879	9.31e-14	6.36e-08	CTCTCTCCGCCGCCGCCGCCGCCGCCGT	#N/A
MP00374	Zm00001eb307550	Zm00001eb212710	2855	2882	+	26.7273	1.13e-13	7.28e-08	GCGCCGCCGCCGCCGCCGCCGCCGCCGT	#N/A
MP00374	Zm00001eb307550	Zm00001eb021550	2230	2257	+	26.7121	1.19e-13	7.28e-08	CCGCCGCCGCCGCCGCCGCCGGCCTCGC	#N/A
MP00374	Zm00001eb307550	Zm00001eb159980	2318	2345	-	26.6818	1.3e-13	7.8e-08	CCTCCTCCGCCGCCGCCGCCGCCGTAGT	#N/A
MP00374	Zm00001eb307550	Zm00001eb125170	2324	2351	+	26.6515	1.43e-13	8.17e-08	ACGCCGCCGCCGCCACCGCCGCTGCCGC	#N/A
MP00374	Zm00001eb307550	Zm00001eb372600	3447	3474	-	26.6515	1.43e-13	8.17e-08	CCTCCACCGCCGCCGCCACCGACGCCAC	#N/A
MP00581	Zm00001eb117380	Zm00001eb034800	2071	2091	+	30.8485	1.55e-13	9.14e-08	TCCGCCGCCTCCTCCGCCGCC	#N/A
MP00227	Zm00001eb168040	Zm00001eb115050	4955	4974	-	28.0758	1.71e-13	6.43e-07	CACCGCCGCCGCCGCCGCCA	#N/A
MP00374	Zm00001eb307550	Zm00001eb292920	4536	4563	+	26.5909	1.73e-13	9.14e-08	CCGCCGCCGCCGCCGCCGCCGCCGTTGT	#N/A
MP00581	Zm00001eb117380	Zm00001eb127820	1	21	-	30.5152	1.81e-13	9.14e-08	GCCGCCGCCGCCGCCGCCGCC	#N/A
MP00581	Zm00001eb117380	Zm00001eb129970	1204	1224	-	30.5152	1.81e-13	9.14e-08	GCCGCCGCCGCCGCCGCCGCC	#N/A
MP00581	Zm00001eb117380	Zm00001eb323770	1541	1561	+	30.5152	1.81e-13	9.14e-08	gccgccgccgccgccgccgcc	#N/A
MP00581	Zm00001eb117380	Zm00001eb119440	1559	1579	+	30.5152	1.81e-13	9.14e-08	gccgccgccgccgccgccgcc	#N/A
MP00581	Zm00001eb117380	Zm00001eb265850	1567	1587	+	30.5152	1.81e-13	9.14e-08	gccgccgccgccgccgccgcc	#N/A
MP00581	Zm00001eb117380	Zm00001eb236430	1643	1663	-	30.5152	1.81e-13	9.14e-08	GCCGCCGCCGCCGCCGCCGCC	#N/A
MP00581	Zm00001eb117380	Zm00001eb068710	2149	2169	+	30.5152	1.81e-13	9.14e-08	GCCGCCGCCGCCGCCGCCGCC	#N/A
MP00581	Zm00001eb117380	Zm00001eb052950	2158	2178	+	30.5152	1.81e-13	9.14e-08	GCCGCCGCCGCCGCCGCCGCC	#N/A
MP00581	Zm00001eb117380	Zm00001eb117280	2142	2162	-	30.5152	1.81e-13	9.14e-08	GCCGCCGCCGCCGCCGCCGCC	#N/A
MP00581	Zm00001eb117380	Zm00001eb056310	2151	2171	-	30.5152	1.81e-13	9.14e-08	GCCGCCGCCGCCGCCGCCGCC	#N/A
MP00581	Zm00001eb117380	Zm00001eb021550	2226	2246	+	30.5152	1.81e-13	9.14e-08	GCCGCCGCCGCCGCCGCCGCC	#N/A
MP00581	Zm00001eb117380	Zm00001eb408260	2249	2269	-	30.5152	1.81e-13	9.14e-08	GCCGCCGCCGCCGCCGCCGCC	#N/A
MP00581	Zm00001eb117380	Zm00001eb208390	2260	2280	-	30.5152	1.81e-13	9.14e-08	GCCGCCGCCGCCGCCGCCGCC	#N/A
MP00581	Zm00001eb117380	Zm00001eb353870	2292	2312	+	30.5152	1.81e-13	9.14e-08	GCCGCCGCCGCCGCCGCCGCC	#N/A
MP00581	Zm00001eb117380	Zm00001eb177260	2321	2341	-	30.5152	1.81e-13	9.14e-08	GCCGCCGCCGCCGCCGCCGCC	#N/A
MP00581	Zm00001eb117380	Zm00001eb060060	2474	2494	-	30.5152	1.81e-13	9.14e-08	GCCGCCGCCGCCGCCGCCGCC	#N/A
MP00581	Zm00001eb117380	Zm00001eb057860	2667	2687	-	30.5152	1.81e-13	9.14e-08	GCCGCCGCCGCCGCCGCCGCC	#N/A
MP00581	Zm00001eb117380	Zm00001eb128300	2695	2715	+	30.5152	1.81e-13	9.14e-08	GCCGCCGCCGCCGCCGCCGCC	#N/A
MP00581	Zm00001eb117380	Zm00001eb317020	2698	2718	-	30.5152	1.81e-13	9.14e-08	GCCGCCGCCGCCGCCGCCGCC	#N/A
MP00581	Zm00001eb117380	Zm00001eb343950	2716	2736	-	30.5152	1.81e-13	9.14e-08	GCCGCCGCCGCCGCCGCCGCC	#N/A
MP00581	Zm00001eb117380	Zm00001eb136370	2732	2752	-	30.5152	1.81e-13	9.14e-08	GCCGCCGCCGCCGCCGCCGCC	#N/A
MP00581	Zm00001eb117380	Zm00001eb212710	2857	2877	+	30.5152	1.81e-13	9.14e-08	GCCGCCGCCGCCGCCGCCGCC	#N/A
MP00581	Zm00001eb117380	Zm00001eb364060	2990	3010	-	30.5152	1.81e-13	9.14e-08	GCCGCCGCCGCCGCCGCCGCC	#N/A
MP00581	Zm00001eb117380	Zm00001eb335390	3061	3081	-	30.5152	1.81e-13	9.14e-08	GCCGCCGCCGCCGCCGCCGCC	#N/A
MP00581	Zm00001eb117380	Zm00001eb125950	3095	3115	+	30.5152	1.81e-13	9.14e-08	GCCGCCGCCGCCGCCGCCGCC	#N/A
MP00581	Zm00001eb117380	Zm00001eb323400	3253	3273	-	30.5152	1.81e-13	9.14e-08	GCCGCCGCCGCCGCCGCCGCC	#N/A
MP00581	Zm00001eb117380	Zm00001eb092880	3696	3716	-	30.5152	1.81e-13	9.14e-08	GCCGCCGCCGCCGCCGCCGCC	#N/A
MP00581	Zm00001eb117380	Zm00001eb005110	3710	3730	-	30.5152	1.81e-13	9.14e-08	GCCGCCGCCGCCGCCGCCGCC	#N/A
MP00581	Zm00001eb117380	Zm00001eb147860	4496	4516	-	30.5152	1.81e-13	9.14e-08	GCCGCCGCCGCCGCCGCCGCC	#N/A
MP00581	Zm00001eb117380	Zm00001eb292920	4538	4558	+	30.5152	1.81e-13	9.14e-08	GCCGCCGCCGCCGCCGCCGCC	#N/A
MP00581	Zm00001eb117380	Zm00001eb104830	4776	4796	-	30.5152	1.81e-13	9.14e-08	GCCGCCGCCGCCGCCGCCGCC	#N/A
MP00581	Zm00001eb117380	Zm00001eb314240	5653	5673	-	30.5152	1.81e-13	9.14e-08	GCCGCCGCCGCCGCCGCCGCC	#N/A
MP00581	Zm00001eb117380	Zm00001eb103540	6200	6220	+	30.5152	1.81e-13	9.14e-08	GCCGCCGCCGCCGCCGCCGCC	#N/A
MP00581	Zm00001eb117380	Zm00001eb113900	9936	9956	-	30.5152	1.81e-13	9.14e-08	GCCGCCGCCGCCGCCGCCGCC	#N/A
MP00374	Zm00001eb307550	Zm00001eb208390	2258	2285	-	26.5758	1.81e-13	9.14e-08	CCGCTGCCGCCGCCGCCGCCGCCGCCGA	#N/A
MP00374	Zm00001eb307550	Zm00001eb047280	3607	3634	-	26.5758	1.81e-13	9.14e-08	CCGCCGCCGCCGCCGCCGCCACCGTCCT	#N/A
MP00374	Zm00001eb307550	Zm00001eb005110	3702	3729	-	26.5303	2.09e-13	1.03e-07	CCGCCGCCGCCGCCGCCGCCGGCGTCCC	#N/A
MP00374	Zm00001eb307550	Zm00001eb143360	2325	2352	-	26.5152	2.18e-13	1.07e-07	TCCCCGCCGCCGCCGCCTCCGCCGCCGC	#N/A
MP00456	Zm00001eb338940	Zm00001eb143360	2329	2349	-	30.5571	2.29e-13	1.3e-07	CCGCCGCCGCCGCCTCCGCCG	#N/A
MP00374	Zm00001eb307550	Zm00001eb022920	8	35	-	26.4848	2.4e-13	1.15e-07	CTGCCGCCGCCGCCGCTGCCGCTCCCGC	#N/A
MP00374	Zm00001eb307550	Zm00001eb338800	4367	4394	-	26.4697	2.51e-13	1.15e-07	CCGCTGCCGCCGCCACCGCCGCCGCCGG	#N/A
MP00581	Zm00001eb117380	Zm00001eb071050	2134	2154	+	30.4848	2.51e-13	1.24e-07	GCCGCCGCCGCCTCCGCCGCC	#N/A
MP00581	Zm00001eb117380	Zm00001eb143360	2327	2347	-	30.4848	2.51e-13	1.24e-07	GCCGCCGCCGCCTCCGCCGCC	#N/A
MP00456	Zm00001eb338940	Zm00001eb186620	11094	11114	+	30.5286	2.68e-13	1.47e-07	CCTCCGCCGCCGCCTCCGCCG	#N/A
MP00456	Zm00001eb338940	Zm00001eb408260	2245	2265	-	30.5143	2.99e-13	1.55e-07	CCGCCGCCGCCGCCGCCTCCG	#N/A
MP00456	Zm00001eb338940	Zm00001eb255370	2495	2515	-	30.5143	2.99e-13	1.55e-07	CCGCCGCCGCCGCCGCCTCCG	#N/A
MP00374	Zm00001eb307550	Zm00001eb208800	2257	2284	+	26.4091	3.01e-13	1.36e-07	CCCCATCCGCCGCCGCCGCCACCGCTGC	#N/A
MP00374	Zm00001eb307550	Zm00001eb097800	2249	2276	+	26.3939	3.15e-13	1.39e-07	CCTCCTCCGCCGCCGCCGCCGCCGTGCC	#N/A
MP00374	Zm00001eb307550	Zm00001eb125950	3093	3120	+	26.3636	3.44e-13	1.51e-07	GCGCCGCCGCCGCCGCCGCCGCCGACGC	#N/A
MP00374	Zm00001eb307550	Zm00001eb323400	3251	3278	-	26.3485	3.6e-13	1.55e-07	CCACTGCCGCCGCCGCCGCCGCCGCCGT	#N/A
MP00456	Zm00001eb338940	Zm00001eb302330	2306	2326	+	30.2429	3.69e-13	1.74e-07	CCACCGCCGCCGCCGCCGCCG	#N/A
MP00374	Zm00001eb307550	Zm00001eb364620	2456	2483	-	26.3333	3.77e-13	1.58e-07	CCGCCGCCGCCGCCGCCGCCGGCACCCC	#N/A
MP00456	Zm00001eb338940	Zm00001eb057860	2666	2686	-	30.2143	4.01e-13	1.74e-07	CCGCCGCCGCCGCCGCCGCCT	#N/A
MP00456	Zm00001eb338940	Zm00001eb364060	2989	3009	-	30.2143	4.01e-13	1.74e-07	CCGCCGCCGCCGCCGCCGCCT	#N/A
MP00456	Zm00001eb338940	Zm00001eb147860	4495	4515	-	30.2143	4.01e-13	1.74e-07	CCGCCGCCGCCGCCGCCGCCT	#N/A
MP00581	Zm00001eb117380	Zm00001eb397520	2260	2280	-	30.3636	4.15e-13	1.95e-07	ACCGCCGCCGCCGCCGCCGCC	#N/A
MP00581	Zm00001eb117380	Zm00001eb255370	2499	2519	-	30.3636	4.15e-13	1.95e-07	ACCGCCGCCGCCGCCGCCGCC	#N/A
MP00581	Zm00001eb117380	Zm00001eb272400	2609	2629	-	30.3636	4.15e-13	1.95e-07	ACCGCCGCCGCCGCCGCCGCC	#N/A
MP00581	Zm00001eb117380	Zm00001eb208950	4598	4618	+	30.3636	4.15e-13	1.95e-07	ACCGCCGCCGCCGCCGCCGCC	#N/A
MP00374	Zm00001eb307550	Zm00001eb364060	2991	3018	-	26.2576	4.7e-13	1.86e-07	CCTCCAGCGCCGCCGCCGCCGCCGCCGC	#N/A
MP00456	Zm00001eb338940	Zm00001eb323770	1542	1562	+	30.1857	4.71e-13	1.85e-07	ccgccgccgccgccgccgcca	#N/A
MP00456	Zm00001eb338940	Zm00001eb236430	1642	1662	-	30.1857	4.71e-13	1.85e-07	CCGCCGCCGCCGCCGCCGCCA	#N/A
MP00456	Zm00001eb338940	Zm00001eb317020	2697	2717	-	30.1857	4.71e-13	1.85e-07	CCGCCGCCGCCGCCGCCGCCA	#N/A
MP00456	Zm00001eb338940	Zm00001eb162430	3476	3496	-	30.1857	4.71e-13	1.85e-07	CCGCCGCCGCCGCCGCCGCCA	#N/A
MP00456	Zm00001eb338940	Zm00001eb047280	3614	3634	-	30.1857	4.71e-13	1.85e-07	CCGCCGCCGCCGCCGCCGCCA	#N/A
MP00374	Zm00001eb307550	Zm00001eb125190	2371	2398	+	26.2424	4.92e-13	1.88e-07	CCGCCGCCGCCGCCGCCTACGCCGTCTC	#N/A
MP00374	Zm00001eb307550	Zm00001eb163650	2386	2413	+	26.2424	4.92e-13	1.88e-07	TCGCCGTCGCCGCCGCCACCGCCACCGC	#N/A
MP00227	Zm00001eb168040	Zm00001eb397520	2262	2281	-	27.8182	5.19e-13	6.43e-07	CACCGCCGCCGCCGCCGCCG	#N/A
MP00227	Zm00001eb168040	Zm00001eb302330	2307	2326	+	27.8182	5.19e-13	6.43e-07	CACCGCCGCCGCCGCCGCCG	#N/A
MP00227	Zm00001eb168040	Zm00001eb255370	2501	2520	-	27.8182	5.19e-13	6.43e-07	CACCGCCGCCGCCGCCGCCG	#N/A
MP00227	Zm00001eb168040	Zm00001eb272400	2611	2630	-	27.8182	5.19e-13	6.43e-07	CACCGCCGCCGCCGCCGCCG	#N/A
MP00227	Zm00001eb168040	Zm00001eb211530	2818	2837	+	27.8182	5.19e-13	6.43e-07	CACCGCCGCCGCCGCCGCCG	#N/A
MP00227	Zm00001eb168040	Zm00001eb175780	3474	3493	-	27.8182	5.19e-13	6.43e-07	CACCGCCGCCGCCGCCGCCG	#N/A
MP00227	Zm00001eb168040	Zm00001eb208950	4597	4616	+	27.8182	5.19e-13	6.43e-07	CACCGCCGCCGCCGCCGCCG	#N/A
MP00581	Zm00001eb117380	Zm00001eb043810	2173	2193	-	30.1364	5.71e-13	2.63e-07	GCCGCCGCCTCCGCCGCCGCC	#N/A
MP00227	Zm00001eb168040	Zm00001eb323770	1543	1562	+	27.6515	6.59e-13	6.43e-07	cgccgccgccgccgccgcca	#N/A
MP00227	Zm00001eb168040	Zm00001eb119440	1579	1598	+	27.6515	6.59e-13	6.43e-07	cgccgccgccgccgccgcca	#N/A
MP00227	Zm00001eb168040	Zm00001eb236430	1642	1661	-	27.6515	6.59e-13	6.43e-07	CGCCGCCGCCGCCGCCGCCA	#N/A
MP00227	Zm00001eb168040	Zm00001eb021780	2217	2236	-	27.6515	6.59e-13	6.43e-07	CGCCGCCGCCGCCGCCGCCA	#N/A
MP00227	Zm00001eb168040	Zm00001eb076020	2255	2274	-	27.6515	6.59e-13	6.43e-07	CGCCGCCGCCGCCGCCGCCA	#N/A
MP00227	Zm00001eb168040	Zm00001eb031850	2491	2510	-	27.6515	6.59e-13	6.43e-07	CGCCGCCGCCGCCGCCGCCA	#N/A
MP00227	Zm00001eb168040	Zm00001eb317020	2697	2716	-	27.6515	6.59e-13	6.43e-07	CGCCGCCGCCGCCGCCGCCA	#N/A
MP00227	Zm00001eb168040	Zm00001eb162430	3476	3495	-	27.6515	6.59e-13	6.43e-07	CGCCGCCGCCGCCGCCGCCA	#N/A
MP00227	Zm00001eb168040	Zm00001eb047280	3614	3633	-	27.6515	6.59e-13	6.43e-07	CGCCGCCGCCGCCGCCGCCA	#N/A
MP00374	Zm00001eb307550	Zm00001eb261280	2539	2566	-	26.0758	7.93e-13	2.67e-07	CCACCTCCGCCGCCGCCGCCGCCCCGGG	#N/A
MP00593	Zm00001eb066100	Zm00001eb126920	1947	1975	-	27.5758	8.25e-13	3.97e-05	TTTTTTTCTTTTTTTTCTTTTTTTTATTT	#N/A
MP00456	Zm00001eb338940	Zm00001eb353870	2293	2313	+	29.9143	9.32e-13	3.02e-07	CCGCCGCCGCCGCCGCCGCCC	#N/A
MP00456	Zm00001eb338940	Zm00001eb296760	2856	2876	+	29.9143	9.32e-13	3.02e-07	CCGCCGCCGCCGCCGCCGCCC	#N/A
MP00456	Zm00001eb338940	Zm00001eb092880	3695	3715	-	29.9143	9.32e-13	3.02e-07	CCGCCGCCGCCGCCGCCGCCC	#N/A
MP00456	Zm00001eb338940	Zm00001eb104830	4775	4795	-	29.9143	9.32e-13	3.02e-07	CCGCCGCCGCCGCCGCCGCCC	#N/A
MP00456	Zm00001eb338940	Zm00001eb261280	2543	2563	-	29.8857	9.63e-13	3.02e-07	CCTCCGCCGCCGCCGCCGCCC	#N/A
MP00374	Zm00001eb307550	Zm00001eb172910	2832	2859	-	26	9.8e-13	3.21e-07	CCGCCGCCGCCGCCGCCGTAGCCACCGT	#N/A
MP00456	Zm00001eb338940	Zm00001eb226030	5672	5692	-	29.8429	9.95e-13	3.02e-07	TCGCCGCCGCCGCCGCCGCCG	#N/A
MP00374	Zm00001eb307550	Zm00001eb085610	2842	2869	-	25.9848	1.02e-12	3.33e-07	CCACCGCCGCCGCCGCCATCAGCGCCGC	#N/A
MP00581	Zm00001eb117380	Zm00001eb097800	2251	2271	+	29.9091	1.03e-12	4.56e-07	TCCTCCGCCGCCGCCGCCGCC	#N/A
MP00581	Zm00001eb117380	Zm00001eb159980	2323	2343	-	29.9091	1.03e-12	4.56e-07	TCCTCCGCCGCCGCCGCCGCC	#N/A
MP00581	Zm00001eb117380	Zm00001eb338800	4369	4389	-	29.7576	1.17e-12	5.03e-07	GCCGCCGCCACCGCCGCCGCC	#N/A
MP00374	Zm00001eb307550	Zm00001eb208760	2209	2236	+	25.9091	1.26e-12	3.87e-07	CCGTCTCCGCCGCCGCCAAGGCCGCCGC	#N/A
MP00581	Zm00001eb117380	Zm00001eb244140	2066	2086	+	29.6818	1.28e-12	5.31e-07	GCCGCCGCCGCCGCCGCCGCA	#N/A
MP00374	Zm00001eb307550	Zm00001eb032690	2592	2619	-	25.8788	1.37e-12	4.1e-07	CCGCCGTAGCCGCCGCCACCACCACCGT	#N/A
MP00374	Zm00001eb307550	Zm00001eb014980	2354	2381	+	25.8485	1.49e-12	4.4e-07	CCCCCTCCGCCGCCGCCGCCGGCACGGC	#N/A
MP00456	Zm00001eb338940	Zm00001eb227470	2371	2391	+	29.6	1.51e-12	4.33e-07	CCGCCGCCGCCGCCGCTGCCG	#N/A
MP00456	Zm00001eb338940	Zm00001eb219540	4372	4392	+	29.6	1.51e-12	4.33e-07	CCTCCGCCGCCGCCGTCGCCG	#N/A
MP00227	Zm00001eb168040	Zm00001eb366760	2284	2303	+	27.4394	1.59e-12	6.43e-07	CGCCGCCGCCGCCACCGCCA	#N/A
MP00593	Zm00001eb066100	Zm00001eb018030	23162	23190	+	27.1667	1.91e-12	4.26e-05	TTTTTTTTTCTTTTTACTTTTTCACTTTC	#N/A
MP00227	Zm00001eb168040	Zm00001eb127820	3	22	-	27.3939	1.91e-12	6.43e-07	CGCCGCCGCCGCCGCCGCCG	#N/A
MP00227	Zm00001eb168040	Zm00001eb129970	1203	1222	-	27.3939	1.91e-12	6.43e-07	CGCCGCCGCCGCCGCCGCCG	#N/A
MP00227	Zm00001eb168040	Zm00001eb265850	1569	1588	+	27.3939	1.91e-12	6.43e-07	cgccgccgccgccgccgccg	#N/A
MP00227	Zm00001eb168040	Zm00001eb068710	2148	2167	+	27.3939	1.91e-12	6.43e-07	CGCCGCCGCCGCCGCCGCCG	#N/A
MP00227	Zm00001eb168040	Zm00001eb117280	2141	2160	-	27.3939	1.91e-12	6.43e-07	CGCCGCCGCCGCCGCCGCCG	#N/A
MP00227	Zm00001eb168040	Zm00001eb052950	2160	2179	+	27.3939	1.91e-12	6.43e-07	CGCCGCCGCCGCCGCCGCCG	#N/A
MP00227	Zm00001eb168040	Zm00001eb056310	2150	2169	-	27.3939	1.91e-12	6.43e-07	CGCCGCCGCCGCCGCCGCCG	#N/A
MP00227	Zm00001eb168040	Zm00001eb021550	2228	2247	+	27.3939	1.91e-12	6.43e-07	CGCCGCCGCCGCCGCCGCCG	#N/A
MP00227	Zm00001eb168040	Zm00001eb409470	2249	2268	-	27.3939	1.91e-12	6.43e-07	CGCCGCCGCCGCCGCCGCCG	#N/A
MP00227	Zm00001eb168040	Zm00001eb408260	2251	2270	-	27.3939	1.91e-12	6.43e-07	CGCCGCCGCCGCCGCCGCCG	#N/A
MP00227	Zm00001eb168040	Zm00001eb208390	2259	2278	-	27.3939	1.91e-12	6.43e-07	CGCCGCCGCCGCCGCCGCCG	#N/A
MP00227	Zm00001eb168040	Zm00001eb353870	2291	2310	+	27.3939	1.91e-12	6.43e-07	CGCCGCCGCCGCCGCCGCCG	#N/A
MP00227	Zm00001eb168040	Zm00001eb177260	2320	2339	-	27.3939	1.91e-12	6.43e-07	CGCCGCCGCCGCCGCCGCCG	#N/A
MP00227	Zm00001eb168040	Zm00001eb364620	2463	2482	-	27.3939	1.91e-12	6.43e-07	CGCCGCCGCCGCCGCCGCCG	#N/A
MP00227	Zm00001eb168040	Zm00001eb060060	2473	2492	-	27.3939	1.91e-12	6.43e-07	CGCCGCCGCCGCCGCCGCCG	#N/A
MP00227	Zm00001eb168040	Zm00001eb254350	2509	2528	-	27.3939	1.91e-12	6.43e-07	CGCCGCCGCCGCCGCCGCCG	#N/A
MP00227	Zm00001eb168040	Zm00001eb057860	2669	2688	-	27.3939	1.91e-12	6.43e-07	CGCCGCCGCCGCCGCCGCCG	#N/A
MP00227	Zm00001eb168040	Zm00001eb128300	2697	2716	+	27.3939	1.91e-12	6.43e-07	CGCCGCCGCCGCCGCCGCCG	#N/A
MP00227	Zm00001eb168040	Zm00001eb343950	2715	2734	-	27.3939	1.91e-12	6.43e-07	CGCCGCCGCCGCCGCCGCCG	#N/A
MP00227	Zm00001eb168040	Zm00001eb136370	2731	2750	-	27.3939	1.91e-12	6.43e-07	CGCCGCCGCCGCCGCCGCCG	#N/A
MP00227	Zm00001eb168040	Zm00001eb212710	2856	2875	+	27.3939	1.91e-12	6.43e-07	CGCCGCCGCCGCCGCCGCCG	#N/A
MP00227	Zm00001eb168040	Zm00001eb425020	2943	2962	-	27.3939	1.91e-12	6.43e-07	CGCCGCCGCCGCCGCCGCCG	#N/A
MP00227	Zm00001eb168040	Zm00001eb364060	2992	3011	-	27.3939	1.91e-12	6.43e-07	CGCCGCCGCCGCCGCCGCCG	#N/A
MP00227	Zm00001eb168040	Zm00001eb335390	3060	3079	-	27.3939	1.91e-12	6.43e-07	CGCCGCCGCCGCCGCCGCCG	#N/A
MP00227	Zm00001eb168040	Zm00001eb125950	3094	3113	+	27.3939	1.91e-12	6.43e-07	CGCCGCCGCCGCCGCCGCCG	#N/A
MP00227	Zm00001eb168040	Zm00001eb323400	3252	3271	-	27.3939	1.91e-12	6.43e-07	CGCCGCCGCCGCCGCCGCCG	#N/A
MP00227	Zm00001eb168040	Zm00001eb092880	3698	3717	-	27.3939	1.91e-12	6.43e-07	CGCCGCCGCCGCCGCCGCCG	#N/A
MP00227	Zm00001eb168040	Zm00001eb005110	3709	3728	-	27.3939	1.91e-12	6.43e-07	CGCCGCCGCCGCCGCCGCCG	#N/A
MP00227	Zm00001eb168040	Zm00001eb292920	4537	4556	+	27.3939	1.91e-12	6.43e-07	CGCCGCCGCCGCCGCCGCCG	#N/A
MP00227	Zm00001eb168040	Zm00001eb314240	5655	5674	-	27.3939	1.91e-12	6.43e-07	CGCCGCCGCCGCCGCCGCCG	#N/A
MP00227	Zm00001eb168040	Zm00001eb226030	5672	5691	-	27.3939	1.91e-12	6.43e-07	CGCCGCCGCCGCCGCCGCCG	#N/A
MP00227	Zm00001eb168040	Zm00001eb103540	6202	6221	+	27.3939	1.91e-12	6.43e-07	CGCCGCCGCCGCCGCCGCCG	#N/A
MP00227	Zm00001eb168040	Zm00001eb277160	6886	6905	-	27.3939	1.91e-12	6.43e-07	CGCCGCCGCCGCCGCCGCCG	#N/A
MP00227	Zm00001eb168040	Zm00001eb113900	9935	9954	-	27.3939	1.91e-12	6.43e-07	CGCCGCCGCCGCCGCCGCCG	#N/A
MP00456	Zm00001eb338940	Zm00001eb366760	2283	2303	+	29.4857	1.98e-12	5.12e-07	CCGCCGCCGCCGCCACCGCCA	#N/A
MP00456	Zm00001eb338940	Zm00001eb425020	2943	2963	-	29.4857	1.98e-12	5.12e-07	GCGCCGCCGCCGCCGCCGCCG	#N/A
MP00456	Zm00001eb338940	Zm00001eb277160	6886	6906	-	29.4857	1.98e-12	5.12e-07	GCGCCGCCGCCGCCGCCGCCG	#N/A
MP00374	Zm00001eb307550	Zm00001eb335320	2208	2235	-	25.7273	2.06e-12	5.77e-07	CCTCCGCCGCCGCCACCGACGTTGCCGC	#N/A
MP00581	Zm00001eb117380	Zm00001eb302330	2308	2328	+	29.5303	2.2e-12	8.95e-07	ACCGCCGCCGCCGCCGCCGCA	#N/A
MP00581	Zm00001eb117380	Zm00001eb217990	3391	3411	-	29.5303	2.2e-12	8.95e-07	ACCGCCGCCGCCGCCGCCGCA	#N/A
MP00374	Zm00001eb307550	Zm00001eb326850	2195	2222	-	25.697	2.24e-12	6.19e-07	CCTCCGCCGCCGCCATCGCCTTCGCCGC	#N/A
MP00456	Zm00001eb338940	Zm00001eb357650	2285	2305	-	29.4143	2.32e-12	5.76e-07	CCGCCGCCGCCGCCGCCGCTG	#N/A
MP00456	Zm00001eb338940	Zm00001eb210500	2300	2320	-	29.4143	2.32e-12	5.76e-07	CCGCCGCCGCCGCCGCCGCTG	#N/A
MP00374	Zm00001eb307550	Zm00001eb085640	2504	2531	-	25.6818	2.33e-12	6.4e-07	CCGCCGCCGCCGCCGCCGTCTTCGTCGC	#N/A
MP00227	Zm00001eb168040	Zm00001eb139980	2019	2038	+	27.3485	2.46e-12	7.62e-07	CTCCGCCGCCGCCGCCGCCG	#N/A
MP00227	Zm00001eb168040	Zm00001eb097800	2253	2272	+	27.3485	2.46e-12	7.62e-07	CTCCGCCGCCGCCGCCGCCG	#N/A
MP00227	Zm00001eb168040	Zm00001eb159980	2322	2341	-	27.3485	2.46e-12	7.62e-07	CTCCGCCGCCGCCGCCGCCG	#N/A
MP00374	Zm00001eb307550	Zm00001eb057860	2659	2686	-	25.6364	2.63e-12	6.54e-07	CCGCCGCCGCCGCCGCCGCCTGCGCCTG	#N/A
MP00593	Zm00001eb066100	Zm00001eb064780	3260	3288	+	27	2.65e-12	4.26e-05	TTTTCTTTTCCTTTTTCTTTTTGTTTTTT	#N/A
MP00456	Zm00001eb338940	Zm00001eb323360	1878	1898	-	29.3571	2.73e-12	6.62e-07	CCGCCGCCGCCGCCGCCTCCA	#N/A
MP00456	Zm00001eb338940	Zm00001eb211300	2215	2235	-	29.3571	2.73e-12	6.62e-07	CCGCCGCCGCCGCCGCCTCCA	#N/A
MP00456	Zm00001eb338940	Zm00001eb260280	2284	2304	+	29.3571	2.73e-12	6.62e-07	CCGCCGCCGCCGCCGCCTCCA	#N/A
MP00374	Zm00001eb307550	Zm00001eb232960	2238	2265	+	25.6212	2.73e-12	6.54e-07	CCCCCACAGCCGCCGCAGCCGGCGCCGC	#N/A
MP00374	Zm00001eb307550	Zm00001eb208690	2285	2312	-	25.6212	2.73e-12	6.54e-07	CAGCCTTCGCCGCCGCCGCCGTAGCCGC	#N/A
MP00076	Zm00001eb393670	Zm00001eb119940	1436	1456	+	24.5373	2.96e-12	1.56e-06	ttttttttttttttttttttt	#N/A
MP00076	Zm00001eb393670	Zm00001eb311850	1577	1597	-	24.5373	2.96e-12	1.56e-06	TTTTTTTTTTTTTTTTTTTTT	#N/A
MP00076	Zm00001eb393670	Zm00001eb142990	1775	1795	-	24.5373	2.96e-12	1.56e-06	TTTTTTTTTTTTTTTTTTTTT	#N/A
MP00076	Zm00001eb393670	Zm00001eb008160	3135	3155	+	24.5373	2.96e-12	1.56e-06	TTTTTTTTTTTTTTTTTTTTT	#N/A
MP00076	Zm00001eb393670	Zm00001eb182870	4113	4133	-	24.5373	2.96e-12	1.56e-06	TTTTTTTTTTTTTTTTTTTTT	#N/A
MP00076	Zm00001eb393670	Zm00001eb208390	7625	7645	+	24.5373	2.96e-12	1.56e-06	TTTTTTTTTTTTTTTTTTTTT	#N/A
MP00076	Zm00001eb393670	Zm00001eb186620	12203	12223	-	24.5373	2.96e-12	1.56e-06	TTTTTTTTTTTTTTTTTTTTT	#N/A
MP00076	Zm00001eb001670	Zm00001eb119940	1436	1456	+	24.5373	2.96e-12	1.55e-06	ttttttttttttttttttttt	#N/A
MP00076	Zm00001eb001670	Zm00001eb311850	1577	1597	-	24.5373	2.96e-12	1.55e-06	TTTTTTTTTTTTTTTTTTTTT	#N/A
MP00076	Zm00001eb001670	Zm00001eb142990	1775	1795	-	24.5373	2.96e-12	1.55e-06	TTTTTTTTTTTTTTTTTTTTT	#N/A
MP00076	Zm00001eb001670	Zm00001eb008160	3135	3155	+	24.5373	2.96e-12	1.55e-06	TTTTTTTTTTTTTTTTTTTTT	#N/A
MP00076	Zm00001eb001670	Zm00001eb182870	4113	4133	-	24.5373	2.96e-12	1.55e-06	TTTTTTTTTTTTTTTTTTTTT	#N/A
MP00076	Zm00001eb001670	Zm00001eb208390	7625	7645	+	24.5373	2.96e-12	1.55e-06	TTTTTTTTTTTTTTTTTTTTT	#N/A
MP00076	Zm00001eb001670	Zm00001eb186620	12203	12223	-	24.5373	2.96e-12	1.55e-06	TTTTTTTTTTTTTTTTTTTTT	#N/A
MP00581	Zm00001eb117380	Zm00001eb202700	2373	2393	+	29.2273	3.08e-12	1.23e-06	GCCGCCGCCGCCGCCGCCGCT	#N/A
MP00374	Zm00001eb307550	Zm00001eb115050	4951	4978	-	25.5606	3.2e-12	7.45e-07	CCACCACCGCCGCCGCCGCCGCCAACGA	#N/A
MP00456	Zm00001eb338940	Zm00001eb364830	2690	2710	-	29.2429	3.28e-12	7.84e-07	CCGCCGCCGCCGTCGCCGCCG	#N/A
MP00374	Zm00001eb307550	Zm00001eb139980	2015	2042	+	25.5455	3.33e-12	7.45e-07	ACCCCTCCGCCGCCGCCGCCGCCGTATC	#N/A
MP00581	Zm00001eb117380	Zm00001eb094910	2500	2520	+	29.197	3.43e-12	1.27e-06	TCCGCCTCCGCCTCCGCCGCC	#N/A
MP00227	Zm00001eb168040	Zm00001eb125170	2325	2344	+	27.1818	3.45e-12	1.06e-06	CGCCGCCGCCGCCACCGCCG	#N/A
MP00374	Zm00001eb307550	Zm00001eb365560	2671	2698	+	25.5152	3.6e-12	7.87e-07	CCTTCTCCGCCGCCGCCGACGGCGTCGC	#N/A
MP00581	Zm00001eb117380	Zm00001eb364620	2464	2484	-	29.1818	3.61e-12	1.27e-06	CCCGCCGCCGCCGCCGCCGCC	#N/A
MP00581	Zm00001eb117380	Zm00001eb296760	2855	2875	+	29.1818	3.61e-12	1.27e-06	CCCGCCGCCGCCGCCGCCGCC	#N/A
MP00581	Zm00001eb117380	Zm00001eb162430	3477	3497	-	29.1818	3.61e-12	1.27e-06	CCCGCCGCCGCCGCCGCCGCC	#N/A
MP00581	Zm00001eb117380	Zm00001eb047280	3615	3635	-	29.1818	3.61e-12	1.27e-06	CCCGCCGCCGCCGCCGCCGCC	#N/A
MP00456	Zm00001eb338940	Zm00001eb115050	4955	4975	-	29.0857	3.94e-12	9.23e-07	CCACCGCCGCCGCCGCCGCCA	#N/A
MP00227	Zm00001eb168040	Zm00001eb140010	2104	2123	-	27.1515	3.96e-12	1.2e-06	CACCGCCACCGCCACCGCCA	#N/A
MP00227	Zm00001eb168040	Zm00001eb168830	2898	2917	-	27.1515	3.96e-12	1.2e-06	CACCGCCACCGCCACCGCCA	#N/A
MP00581	Zm00001eb117380	Zm00001eb163650	2430	2450	+	29.1364	4e-12	1.32e-06	GCCGCCGCCGCCGCCGCCGGC	#N/A
MP00581	Zm00001eb117380	Zm00001eb001130	2898	2918	+	29.1364	4e-12	1.32e-06	GCCGCCGCCGCCGCCGCCGGC	#N/A
MP00456	Zm00001eb338940	Zm00001eb073110	716	736	-	29.0714	4e-12	9.34e-07	CCGCCGCCGCCACCGTCGCCG	#N/A
MP00374	Zm00001eb307550	Zm00001eb335390	3056	3083	-	25.4394	4.38e-12	9.23e-07	GCGCCGCCGCCGCCGCCGCCGCCGCAGG	#N/A
MP00374	Zm00001eb307550	Zm00001eb141210	3581	3608	+	25.4394	4.38e-12	9.23e-07	TCGCAGCCGCCGCCGCCACCGCCGACGC	#N/A
MP00374	Zm00001eb307550	Zm00001eb220870	3071	3098	+	25.4242	4.55e-12	9.55e-07	CCTCCACCGCCGCCGCCGCCAGCGCCAA	#N/A
MP00456	Zm00001eb338940	Zm00001eb022920	2210	2230	-	28.9714	4.77e-12	1.07e-06	CTGCCGCCGCCGCCGCCGCCG	#N/A
MP00456	Zm00001eb338940	Zm00001eb426750	2483	2503	-	28.9714	4.77e-12	1.07e-06	CTGCCGCCGCCGCCGCCGCCG	#N/A
MP00456	Zm00001eb338940	Zm00001eb085640	2514	2534	-	28.9714	4.77e-12	1.07e-06	CTGCCGCCGCCGCCGCCGCCG	#N/A
MP00227	Zm00001eb168040	Zm00001eb002780	3472	3491	+	27.0455	4.81e-12	1.42e-06	CGCCGCCGCCACCGCCGCCA	#N/A
MP00581	Zm00001eb117380	Zm00001eb261280	2544	2564	-	29.0152	4.9e-12	1.59e-06	ACCTCCGCCGCCGCCGCCGCC	#N/A
MP00374	Zm00001eb307550	Zm00001eb092880	3691	3718	-	25.3788	5.11e-12	1.03e-06	ACGCCGCCGCCGCCGCCGCCGCCCTTGC	#N/A
MP00456	Zm00001eb338940	Zm00001eb071050	2135	2155	+	28.9286	5.21e-12	1.16e-06	CCGCCGCCGCCTCCGCCGCCG	#N/A
MP00374	Zm00001eb307550	Zm00001eb414870	260987	261014	-	25.3636	5.3e-12	1.06e-06	CCTCCACCGCCGCCACCGCCTCCCACTC	#N/A
MP00526	Zm00001eb067800	Zm00001eb097800	2251	2269	-	26.1818	5.4e-12	1.32e-05	CGGCGGCGGCGGCGGAGGA	#N/A
MP00526	Zm00001eb067800	Zm00001eb159980	2325	2343	+	26.1818	5.4e-12	1.32e-05	CGGCGGCGGCGGCGGAGGA	#N/A
MP00526	Zm00001eb067800	Zm00001eb254350	2518	2536	+	26.1818	5.4e-12	1.32e-05	CGGCGGCGGCGGCGGAGGA	#N/A
MP00526	Zm00001eb067800	Zm00001eb104210	2868	2886	-	26.1818	5.4e-12	1.32e-05	CGGCGGCGGCGGCGGAGGA	#N/A
MP00198	Zm00001eb215440	Zm00001eb325410	3470	3488	-	34.0395	5.43e-12	4.42e-05	CATCATCATCATCATCATC	#N/A
MP00198	Zm00001eb215440	Zm00001eb077210	15861	15879	-	34.0395	5.43e-12	4.42e-05	CATCATCATCATCATCATC	#N/A
MP00198	Zm00001eb215440	Zm00001eb409220	92094	92112	-	34.0395	5.43e-12	4.42e-05	CATCATCATCATCATCATC	#N/A
MP00374	Zm00001eb307550	Zm00001eb063170	2092	2119	+	25.3485	5.51e-12	1.09e-06	CCGCCTCCGCCGCCTCCACCACCGCATC	#N/A
MP00581	Zm00001eb117380	Zm00001eb426750	2481	2501	-	28.8939	5.71e-12	1.7e-06	GCCGCCGCCGCCGCCGCCGTC	#N/A
MP00581	Zm00001eb117380	Zm00001eb085640	2512	2532	-	28.8939	5.71e-12	1.7e-06	GCCGCCGCCGCCGCCGCCGTC	#N/A
MP00374	Zm00001eb307550	Zm00001eb241570	1665	1692	-	25.3333	5.73e-12	1.12e-06	CTGCCACAGCCGCCGCCGCCGCGCTCGC	#N/A
MP00374	Zm00001eb307550	Zm00001eb125350	2358	2385	+	25.3333	5.73e-12	1.12e-06	CCCTCGCCGCCGCCGCCGCCGCAGCAGC	#N/A
MP00227	Zm00001eb168040	Zm00001eb146910	2180	2199	+	26.9545	5.81e-12	1.7e-06	CGCCACCGCCGCCGCCGCCA	#N/A
MP00227	Zm00001eb168040	Zm00001eb372600	3433	3452	-	26.9545	5.81e-12	1.7e-06	CGCCACCGCCGCCGCCGCCA	#N/A
MP00456	Zm00001eb338940	Zm00001eb125170	2327	2347	+	28.8571	5.99e-12	1.33e-06	CCGCCGCCGCCACCGCCGCTG	#N/A
MP00456	Zm00001eb338940	Zm00001eb368570	8580	8600	-	28.8429	6.23e-12	1.37e-06	CCGCCGCCGCCGCCTTCGCCG	#N/A
MP00581	Zm00001eb117380	Zm00001eb323920	521	541	+	28.8333	6.29e-12	1.71e-06	gccgccgccgccgccgccgcg	#N/A
MP00581	Zm00001eb117380	Zm00001eb227470	2376	2396	+	28.8333	6.29e-12	1.71e-06	GCCGCCGCCGCTGCCGCCGCC	#N/A
MP00581	Zm00001eb117380	Zm00001eb320070	2530	2550	+	28.8333	6.29e-12	1.71e-06	GCCGCCGCCGCTGCCGCCGCC	#N/A
MP00581	Zm00001eb117380	Zm00001eb226030	5670	5690	-	28.8333	6.29e-12	1.71e-06	GCCGCCGCCGCCGCCGCCGCG	#N/A
MP00581	Zm00001eb117380	Zm00001eb277160	6884	6904	-	28.8333	6.29e-12	1.71e-06	GCCGCCGCCGCCGCCGCCGCG	#N/A
MP00374	Zm00001eb307550	Zm00001eb379850	2518	2545	+	25.2879	6.41e-12	1.23e-06	CCACCACCGCCGCCATCACCACCACCGG	#N/A
MP00374	Zm00001eb307550	Zm00001eb317020	2693	2720	-	25.2879	6.41e-12	1.23e-06	TCGCCGCCGCCGCCGCCGCCGCCAACAC	#N/A
MP00076	Zm00001eb393670	Zm00001eb327560	2018	2038	+	24.3881	6.49e-12	3.34e-06	TTTCTTTTTTTTTTTTTTTTT	#N/A
MP00076	Zm00001eb393670	Zm00001eb414870	441513	441533	+	24.3881	6.49e-12	3.34e-06	TTTCTTTTTTTTTTTTTTTTT	#N/A
MP00076	Zm00001eb001670	Zm00001eb327560	2018	2038	+	24.3881	6.49e-12	3.31e-06	TTTCTTTTTTTTTTTTTTTTT	#N/A
MP00076	Zm00001eb001670	Zm00001eb414870	441513	441533	+	24.3881	6.49e-12	3.31e-06	TTTCTTTTTTTTTTTTTTTTT	#N/A
MP00581	Zm00001eb117380	Zm00001eb228480	3375	3395	+	28.8182	6.57e-12	1.78e-06	TCCGCCGCCACTGCCGCCGCC	#N/A
MP00227	Zm00001eb168040	Zm00001eb220870	3072	3091	+	26.9091	6.61e-12	1.92e-06	CTCCACCGCCGCCGCCGCCA	#N/A
MP00374	Zm00001eb307550	Zm00001eb323770	1536	1563	+	25.2727	6.66e-12	1.27e-06	ctttagccgccgccgccgccgccgccac	#N/A
MP00581	Zm00001eb117380	Zm00001eb139980	2020	2040	+	28.803	6.87e-12	1.8e-06	TCCGCCGCCGCCGCCGCCGTA	#N/A
MP00227	Zm00001eb168040	Zm00001eb408940	4475	4494	+	26.8939	7.02e-12	2.02e-06	CTCCGCCACCGCCGCCGCCA	#N/A
MP00227	Zm00001eb168040	Zm00001eb216780	9581	9600	-	26.8939	7.02e-12	2.02e-06	CACCGCCACCGCCACCGCCG	#N/A
MP00456	Zm00001eb338940	Zm00001eb141210	3584	3604	+	28.7714	7.17e-12	1.55e-06	CAGCCGCCGCCGCCACCGCCG	#N/A
MP00374	Zm00001eb307550	Zm00001eb265850	32122	32149	+	25.2424	7.18e-12	1.35e-06	CTTCCTCCGCCGCCGCCTCTGCTGCTGC	#N/A
MP00526	Zm00001eb067800	Zm00001eb139980	2020	2038	-	26.1061	7.7e-12	1.32e-05	CGGCGGCGGCGGCGGCGGA	#N/A
MP00526	Zm00001eb067800	Zm00001eb409470	2252	2270	+	26.1061	7.7e-12	1.32e-05	CGGCGGCGGCGGCGGCGGA	#N/A
MP00374	Zm00001eb307550	Zm00001eb368570	8579	8606	-	25.2121	7.74e-12	1.43e-06	ACACCGCCGCCGCCGCCGCCTTCGCCGC	#N/A
MP00456	Zm00001eb338940	Zm00001eb208800	2263	2283	+	28.7143	7.8e-12	1.67e-06	CCGCCGCCGCCGCCACCGCTG	#N/A
MP00227	Zm00001eb168040	Zm00001eb071050	2136	2155	+	26.803	7.97e-12	2.26e-06	CGCCGCCGCCTCCGCCGCCG	#N/A
MP00227	Zm00001eb168040	Zm00001eb143360	2326	2345	-	26.803	7.97e-12	2.26e-06	CGCCGCCGCCTCCGCCGCCG	#N/A
MP00374	Zm00001eb307550	Zm00001eb260290	2417	2444	+	25.197	8.04e-12	1.43e-06	CCGTCTCCGCCGCCGCCGCGGACGCCTC	#N/A
MP00374	Zm00001eb307550	Zm00001eb426750	2476	2503	-	25.197	8.04e-12	1.43e-06	CTGCCGCCGCCGCCGCCGCCGTCGTCCG	#N/A
MP00374	Zm00001eb307550	Zm00001eb063310	2608	2635	+	25.197	8.04e-12	1.43e-06	CCCGCGCCGCCGCCGCCGCCGGTGCCGC	#N/A
MP00407	Zm00001eb322390	Zm00001eb327560	2017	2037	+	25.5152	8.19e-12	0.000295	TTTTCTTTTTTTTTTTTTTTT	#N/A
MP00456	Zm00001eb338940	Zm00001eb076020	2255	2275	-	28.6857	8.22e-12	1.74e-06	TCGCCGCCGCCGCCGCCGCCA	#N/A
MP00374	Zm00001eb307550	Zm00001eb020150	2331	2358	+	25.1818	8.34e-12	1.47e-06	TCGCCGCCGCCGCCGTCGCCGTCGCCGT	#N/A
MP00581	Zm00001eb117380	Zm00001eb363970	2362	2382	+	28.6818	8.47e-12	2.16e-06	ACCGCCGCCGCCGCCGCCGCG	#N/A
MP00581	Zm00001eb117380	Zm00001eb211530	2819	2839	+	28.6818	8.47e-12	2.16e-06	ACCGCCGCCGCCGCCGCCGCG	#N/A
MP00374	Zm00001eb307550	Zm00001eb302330	2303	2330	+	25.1667	8.66e-12	1.52e-06	TATCCACCGCCGCCGCCGCCGCCGCAGC	#N/A
MP00374	Zm00001eb307550	Zm00001eb316850	23011	23038	-	25.1667	8.66e-12	1.52e-06	CCGCCGCCGCCGCCGCCACTGGCCCCTG	#N/A
MP00456	Zm00001eb338940	Zm00001eb382910	2421	2441	-	28.6429	8.78e-12	1.79e-06	CCGCCGCCGCCGCCGCCGGCG	#N/A
MP00456	Zm00001eb338940	Zm00001eb001130	2899	2919	+	28.6429	8.78e-12	1.79e-06	CCGCCGCCGCCGCCGCCGGCG	#N/A
MP00374	Zm00001eb307550	Zm00001eb212610	2402	2429	-	25.1515	8.98e-12	1.56e-06	CCCCGACCGCCGCCGCCGACGCCGCCGC	#N/A
MP00456	Zm00001eb338940	Zm00001eb323920	522	542	+	28.6286	9.14e-12	1.79e-06	ccgccgccgccgccgccgcgg	#N/A
MP00456	Zm00001eb338940	Zm00001eb009010	2313	2333	+	28.6286	9.14e-12	1.79e-06	CCGCCGCCGCCGCCGCCGCGG	#N/A
MP00456	Zm00001eb338940	Zm00001eb006950	2538	2558	-	28.6286	9.14e-12	1.79e-06	CCGCCGCCGCCGCCGCCGCGG	#N/A
MP00456	Zm00001eb338940	Zm00001eb211530	2820	2840	+	28.6286	9.14e-12	1.79e-06	CCGCCGCCGCCGCCGCCGCGG	#N/A
MP00526	Zm00001eb067800	Zm00001eb186620	11096	11114	-	26.0455	9.58e-12	1.32e-05	CGGCGGAGGCGGCGGCGGA	#N/A
MP00374	Zm00001eb307550	Zm00001eb150590	2907	2934	-	25.1061	1e-11	1.74e-06	CCGCCTCCGCCGCCGGCGCCGGCGCCAC	#N/A
MP00441	Zm00001eb343790	Zm00001eb127820	2	18	+	26.1667	1e-11	1.65e-06	gcggcggcggcggcggc	#N/A
MP00441	Zm00001eb343790	Zm00001eb326850	130	146	+	26.1667	1e-11	1.65e-06	gcggcggcggcggcggc	#N/A
MP00441	Zm00001eb343790	Zm00001eb323920	521	537	-	26.1667	1e-11	1.65e-06	GCGGCGGCGGCGGCGGC	#N/A
MP00441	Zm00001eb343790	Zm00001eb361830	544	560	+	26.1667	1e-11	1.65e-06	gcggcggcggcggcggc	#N/A
MP00441	Zm00001eb343790	Zm00001eb129970	1205	1221	+	26.1667	1e-11	1.65e-06	gcggcggcggcggcggc	#N/A
MP00441	Zm00001eb343790	Zm00001eb208690	1465	1481	-	26.1667	1e-11	1.65e-06	GCGGCGGCGGCGGCGGC	#N/A
MP00441	Zm00001eb343790	Zm00001eb323770	1541	1557	-	26.1667	1e-11	1.65e-06	GCGGCGGCGGCGGCGGC	#N/A
MP00441	Zm00001eb343790	Zm00001eb119440	1559	1575	-	26.1667	1e-11	1.65e-06	GCGGCGGCGGCGGCGGC	#N/A
MP00441	Zm00001eb343790	Zm00001eb265850	1567	1583	-	26.1667	1e-11	1.65e-06	GCGGCGGCGGCGGCGGC	#N/A
MP00441	Zm00001eb343790	Zm00001eb236430	1644	1660	+	26.1667	1e-11	1.65e-06	gcggcggcggcggcggc	#N/A
MP00441	Zm00001eb343790	Zm00001eb338800	1864	1880	-	26.1667	1e-11	1.65e-06	GCGGCGGCGGCGGCGGC	#N/A
MP00441	Zm00001eb343790	Zm00001eb323360	1883	1899	+	26.1667	1e-11	1.65e-06	gcggcggcggcggcggc	#N/A
MP00441	Zm00001eb343790	Zm00001eb244140	2066	2082	-	26.1667	1e-11	1.65e-06	GCGGCGGCGGCGGCGGC	#N/A
MP00441	Zm00001eb343790	Zm00001eb117280	2140	2156	+	26.1667	1e-11	1.65e-06	GCGGCGGCGGCGGCGGC	#N/A
MP00441	Zm00001eb343790	Zm00001eb239560	2125	2141	-	26.1667	1e-11	1.65e-06	GCGGCGGCGGCGGCGGC	#N/A
MP00441	Zm00001eb343790	Zm00001eb056310	2152	2168	+	26.1667	1e-11	1.65e-06	GCGGCGGCGGCGGCGGC	#N/A
MP00441	Zm00001eb343790	Zm00001eb068710	2149	2165	-	26.1667	1e-11	1.65e-06	GCGGCGGCGGCGGCGGC	#N/A
MP00441	Zm00001eb343790	Zm00001eb052950	2158	2174	-	26.1667	1e-11	1.65e-06	GCGGCGGCGGCGGCGGC	#N/A
MP00441	Zm00001eb343790	Zm00001eb097800	2167	2183	-	26.1667	1e-11	1.65e-06	GCGGCGGCGGCGGCGGC	#N/A
MP00441	Zm00001eb343790	Zm00001eb020650	2169	2185	-	26.1667	1e-11	1.65e-06	GCGGCGGCGGCGGCGGC	#N/A
MP00441	Zm00001eb343790	Zm00001eb022920	2212	2228	+	26.1667	1e-11	1.65e-06	GCGGCGGCGGCGGCGGC	#N/A
MP00441	Zm00001eb343790	Zm00001eb021780	2219	2235	+	26.1667	1e-11	1.65e-06	GCGGCGGCGGCGGCGGC	#N/A
MP00441	Zm00001eb343790	Zm00001eb021550	2226	2242	-	26.1667	1e-11	1.65e-06	GCGGCGGCGGCGGCGGC	#N/A
MP00441	Zm00001eb343790	Zm00001eb408260	2250	2266	+	26.1667	1e-11	1.65e-06	GCGGCGGCGGCGGCGGC	#N/A
MP00441	Zm00001eb343790	Zm00001eb409470	2251	2267	+	26.1667	1e-11	1.65e-06	GCGGCGGCGGCGGCGGC	#N/A
MP00441	Zm00001eb343790	Zm00001eb076760	2254	2270	+	26.1667	1e-11	1.65e-06	GCGGCGGCGGCGGCGGC	#N/A
MP00441	Zm00001eb343790	Zm00001eb076020	2257	2273	+	26.1667	1e-11	1.65e-06	GCGGCGGCGGCGGCGGC	#N/A
MP00441	Zm00001eb343790	Zm00001eb208390	2261	2277	+	26.1667	1e-11	1.65e-06	GCGGCGGCGGCGGCGGC	#N/A
MP00441	Zm00001eb343790	Zm00001eb397520	2261	2277	+	26.1667	1e-11	1.65e-06	GCGGCGGCGGCGGCGGC	#N/A
MP00441	Zm00001eb343790	Zm00001eb253760	2279	2295	+	26.1667	1e-11	1.65e-06	GCGGCGGCGGCGGCGGC	#N/A
MP00441	Zm00001eb343790	Zm00001eb357650	2287	2303	+	26.1667	1e-11	1.65e-06	GCGGCGGCGGCGGCGGC	#N/A
MP00441	Zm00001eb343790	Zm00001eb210500	2302	2318	+	26.1667	1e-11	1.65e-06	GCGGCGGCGGCGGCGGC	#N/A
MP00441	Zm00001eb343790	Zm00001eb353870	2292	2308	-	26.1667	1e-11	1.65e-06	GCGGCGGCGGCGGCGGC	#N/A
MP00441	Zm00001eb343790	Zm00001eb031100	2321	2337	+	26.1667	1e-11	1.65e-06	GCGGCGGCGGCGGCGGC	#N/A
MP00441	Zm00001eb343790	Zm00001eb177260	2322	2338	+	26.1667	1e-11	1.65e-06	GCGGCGGCGGCGGCGGC	#N/A
MP00441	Zm00001eb343790	Zm00001eb302330	2311	2327	-	26.1667	1e-11	1.65e-06	GCGGCGGCGGCGGCGGC	#N/A
MP00441	Zm00001eb343790	Zm00001eb009010	2315	2331	-	26.1667	1e-11	1.65e-06	GCGGCGGCGGCGGCGGC	#N/A
MP00441	Zm00001eb343790	Zm00001eb015160	2340	2356	+	26.1667	1e-11	1.65e-06	GCGGCGGCGGCGGCGGC	#N/A
MP00441	Zm00001eb343790	Zm00001eb186540	2337	2353	-	26.1667	1e-11	1.65e-06	GCGGCGGCGGCGGCGGC	#N/A
MP00441	Zm00001eb343790	Zm00001eb372750	2362	2378	+	26.1667	1e-11	1.65e-06	GCGGCGGCGGCGGCGGC	#N/A
[truncated: 52,741 more rows]

## Sheet: S9
Table S9. Primer pairs information for the qRT-PCR genes.
[truncated: 10 more rows]
